# Supplementary material for: The Effect of Atopic Dermatitis and Diet on the Skin Transcriptome in Staffordshire Bull Terriers
Source: Front Vet Sci. 2020 Oct 16;7:552251. doi: 10.3389/fvets.2020.552251 (PMC7596200; doi:10.3389/fvets.2020.552251)
Supplement: Supplementary Table 3 — Differentially expressed transcripts, biological functions, and pathways after the diet intervention in atopic vs. healthy dogs. [file Table_3.XLSX]

## Sheet: AD vs He, EdgeR
	X	logFC	logCPM	PValue	FDR	Gene_ID	fasta_length	Subject_id	db_name	Status	e_value	p_ident	s_length	protein_length	Warning_msgs	frame	ORF_start	ORF_end	s_start	s_end	Description	go_id	go_description	kegg_id	interpro_id	interpro_description	ec_id	pfam_id	pfam_description	unipathway_id
1	ENSCAFT00000000084	2.28764	4.64085	0.000236282	0.0301814	ENSCAFT00000000084	1194	Q96P15	sp_human	Complete Sure	0	81.38	392	398	Selected protein is the only available option,	1	1	1194	1	392	sp=Serpin B11 Homo sapiens (Human)	GO:0005737;GO:0005615;GO:0004867;GO:0010951;GO:0030162	C:cytoplasm;C:extracellular space;F:serine-type endopeptidase inhibitor activity;P:negative regulation of endopeptidase activity;P:regulation of proteolysis	-	IPR023795;IPR023796;IPR000215	Serpin_CS;Serpin_dom;Serpin_fam	-
2	ENSCAFT00000000329	2.39382	3.92256	5.71706e-05	0.015579	ENSCAFT00000000329	603	Q16878	sp_human	Complete Sure	4e-144	93.5	200	201	Selected protein is the only available option,	1	1	603	1	200	sp=Cysteine dioxygenase type 1 Homo sapiens (Human)	GO:0005829;GO:0017172;GO:0008198;GO:0034641;GO:0006534;GO:0006954;GO:0019448;GO:0007595;GO:0055114;GO:0043200;GO:0051591;GO:0045471;GO:0033762;GO:0051384;GO:0044281;GO:0000097;GO:0000098;GO:0000096;GO:0042412	C:cytosol;F:cysteine dioxygenase activity;F:ferrous iron binding;P:cellular nitrogen compound metabolic process;P:cysteine metabolic process;P:inflammatory response;P:L-cysteine catabolic process;P:lactation;P:oxidation-reduction process;P:response to amino acid;P:response to cAMP;P:response to ethanol;P:response to glucagon;P:response to glucocorticoid;P:small molecule metabolic process;P:sulfur…	hsa:1036	IPR010300;IPR014710;IPR011051	Cys_dOase_I;RmlC-like_jellyroll;RmlC_Cupin	EC:1.13.11.20
3	ENSCAFT00000000446	2.78704	0.232196	0.000133417	0.024572	ENSCAFT00000000446	1527	O15528	sp_human	Complete Sure	0	88.39	508	509	Selected protein is the only available option,	1	1	1527	1	508	sp=25-hydroxyvitamin D-1 alpha hydroxylase, mitochondrial Homo sapiens (Human)	GO:0005737;GO:0005741;GO:0005739;GO:0004498;GO:0020037;GO:0005506;GO:0030282;GO:0036378;GO:0055074;GO:0006816;GO:0046697;GO:0070314;GO:0010956;GO:0030308;GO:0008285;GO:0045618;GO:0010980;GO:0070564;GO:0030500;GO:0043627;GO:0034341;GO:0032496;GO:0033280;GO:0044281;GO:0008202;GO:0042369;GO:0042359;GO:0006766;GO:0006805	C:cytoplasm;C:mitochondrial outer membrane;C:mitochondrion;F:calcidiol 1-monooxygenase activity;F:heme binding;F:iron ion binding;P:bone mineralization;P:calcitriol biosynthetic process from calciol;P:calcium ion homeostasis;P:calcium ion transport;P:decidualization;P:G1 to G0 transition;P:negative regulation of calcidiol 1-monooxygenase activity;P:negative regulation of cell growth;P:negative re…	hsa:1594	IPR001128;IPR017972;IPR002401	Cyt_P450;Cyt_P450_CS;Cyt_P450_E_grp-I	EC:1.14.13.13
4	ENSCAFT00000000809	1.50664	3.92218	0.000188455	0.0262827	ENSCAFT00000000809	NA	NA	NA	NA	NA	NA	NA	NA	NA	NA	NA	NA	NA	NA	NA	NA	NA	NA	NA	NA	NA	NA	NA	NA
5	ENSCAFT00000000938	2.46105	2.79036	5.21511e-05	0.0152263	ENSCAFT00000000938	426	O95868	sp_human	N_terminal Sure	8e-36	66.67	133	142	Unexpected STOP codon at 3' end. Distance to subject end: 1 aas, Selected protein is the only available option,	1	1	426	22	106	sp=Lymphocyte antigen 6 complex locus protein G6d Homo sapiens (Human)	GO:0031225;GO:0042995;GO:0005886	C:anchored component of membrane;C:cell projection;C:plasma membrane	hsa:58530	IPR026524	LY6G6d/LY6G6f	-
6	ENSCAFT00000001011	2.03164	2.27051	0.000164203	0.0250908	ENSCAFT00000001011	573	E5RK99	tr_human	Complete Sure	2e-77	99.12	113	114	your sequence is shorter than subject: 191 - 243 Selected protein is hit number 1 in blast result, Selected protein is the only available option,	1	232	573	1	113	sp=Collagen triple helix repeat-containing protein 1 {ECO:0000313|Ensembl:ENSP00000430399} Homo sapiens (Human)	-	-	-	-	-	-	-	-	-
7	ENSCAFT00000001083	1.35552	4.08744	3.94741e-05	0.0131715	ENSCAFT00000001083	1494	Q15389-2	sp_human	Complete Sure	0	98.19	497	498	Selected protein is the only available option,	1	1	1494	1	497	2 of Angiopoietin-1 OS=Homo sapiens GN=ANGPT1	GO:0005576;GO:0005615;GO:0070062;GO:0045121;GO:0005902;GO:0005886;GO:0030971;GO:0007171;GO:0007596;GO:0030154;GO:0031589;GO:0072012;GO:0030097;GO:0030210;GO:0001701;GO:0050900;GO:0043066;GO:0007162;GO:2000352;GO:0043524;GO:0043116;GO:0050918;GO:0043536;GO:0045785;GO:0010595;GO:0070374;GO:0033138;GO:0050731;GO:0014068;GO:0051897;GO:0031398;GO:0002092;GO:0034394;GO:0014842;GO:0002040;GO:0048014	C:extracellular region;C:extracellular space;C:extracellular vesicular exosome;C:membrane raft;C:microvillus;C:plasma membrane;F:receptor tyrosine kinase binding;P:activation of transmembrane receptor protein tyrosine kinase activity;P:blood coagulation;P:cell differentiation;P:cell-substrate adhesion;P:glomerulus vasculature development;P:hemopoiesis;P:heparin biosynthetic process;P:in utero emb…	hsa:284	IPR028843;IPR014716;IPR014715;IPR002181;IPR020837	Ang-1;Fibrinogen_a/b/g_C_1;Fibrinogen_a/b/g_C_2;Fibrinogen_a/b/g_C_dom;Fibrinogen_CS	-
8	ENSCAFT00000001161	2.802	1.37713	4.04027e-05	0.0132117	ENSCAFT00000001161	1659	O15245	sp_human	Complete Sure	0	74.55	554	553	Selected protein is the only available option,	1	1	1659	1	554	sp=Solute carrier family 22 member 1 Homo sapiens (Human)	GO:0016323;GO:0005887;GO:0016020;GO:0005886;GO:0005277;GO:0005329;GO:0005333;GO:0015101;GO:0015651;GO:0008513;GO:0015872;GO:0006855;GO:0048241;GO:0010248;GO:0015874;GO:0015695;GO:0051260;GO:0044281;GO:0055085	C:basolateral plasma membrane;C:integral component of plasma membrane;C:membrane;C:plasma membrane;F:acetylcholine transmembrane transporter activity;F:dopamine transmembrane transporter activity;F:norepinephrine transmembrane transporter activity;F:organic cation transmembrane transporter activity;F:quaternary ammonium group transmembrane transporter activity;F:secondary active organic cation tr…	hsa:6580	IPR020846;IPR016196;IPR004749;IPR005828;IPR005829	MFS_dom;MFS_dom_general_subst_transpt;Orgcat_transp;Sub_transporter;Sugar_transporter_CS	-
9	ENSCAFT00000001348	-1.41815	4.16977	5.23285e-06	0.00407415	ENSCAFT00000001348	1311	Q9H3U7	sp_human	Complete Sure	0	92.94	446	437	Selected protein is the only available option,	1	1	1311	22	446	sp=SPARC-related modular calcium-binding protein 2 Homo sapiens (Human)	GO:0005604;GO:0005614;GO:0005509;GO:0008201;GO:0030198;GO:0010811;GO:0007165	C:basement membrane;C:interstitial matrix;F:calcium ion binding;F:heparin binding;P:extracellular matrix organization;P:positive regulation of cell-substrate adhesion;P:signal transduction	hsa:64094	IPR011992;IPR018247;IPR002048;IPR002350;IPR019577;IPR000716	EF-hand-dom_pair;EF_Hand_1_Ca_BS;EF_hand_dom;Kazal_dom;SPARC/Testican_Ca-bd-dom;Thyroglobulin_1	-
10	ENSCAFT00000001349	-1.37494	4.2652	2.59226e-05	0.00985662	ENSCAFT00000001349	1341	Q9H3U7	sp_human	Complete Sure	0	94.26	446	437	Selected protein is the only available option,	1	31	1341	29	446	sp=SPARC-related modular calcium-binding protein 2 Homo sapiens (Human)	GO:0005604;GO:0005614;GO:0005509;GO:0008201;GO:0030198;GO:0010811;GO:0007165	C:basement membrane;C:interstitial matrix;F:calcium ion binding;F:heparin binding;P:extracellular matrix organization;P:positive regulation of cell-substrate adhesion;P:signal transduction	hsa:64094	IPR011992;IPR018247;IPR002048;IPR002350;IPR019577;IPR000716	EF-hand-dom_pair;EF_Hand_1_Ca_BS;EF_hand_dom;Kazal_dom;SPARC/Testican_Ca-bd-dom;Thyroglobulin_1	-
11	ENSCAFT00000002131	-1.05598	6.26795	0.000574123	0.0488901	ENSCAFT00000002131	1101	O15264	sp_human	Complete Sure	0	94.25	365	367	Selected protein is the only available option,	1	1	1101	1	365	sp=Mitogen-activated protein kinase 13 Homo sapiens (Human)	GO:0005829;GO:0005524;GO:0004707;GO:0004674;GO:0007049;GO:0035556;GO:0000165;GO:0048011;GO:0018105;GO:0050729;GO:0032755;GO:0007265;GO:0006355;GO:0006970;GO:0006950;GO:0006351	C:cytosol;F:ATP binding;F:MAP kinase activity;F:protein serine/threonine kinase activity;P:cell cycle;P:intracellular signal transduction;P:MAPK cascade;P:neurotrophin TRK receptor signaling pathway;P:peptidyl-serine phosphorylation;P:positive regulation of inflammatory response;P:positive regulation of interleukin-6 production;P:Ras protein signal transduction;P:regulation of transcription, DNA-…	hsa:5603	IPR011009;IPR003527;IPR008352;IPR000719;IPR017441;IPR002290	Kinase-like_dom;MAP_kinase_CS;MAPK_p38;Prot_kinase_dom;Protein_kinase_ATP_BS;Ser/Thr_dual-sp_kinase	-
12	ENSCAFT00000002193	1.64194	2.75308	6.13106e-06	0.00455649	ENSCAFT00000002193	3072	P23378	sp_human	Complete Sure	0	94.84	1020	1024	Selected protein is the only available option,	1	1	3072	52	1020	sp=Glycine dehydrogenase (decarboxylating), mitochondrial Homo sapiens (Human)	GO:0005739;GO:0009055;GO:0004375;GO:0016829;GO:0030170;GO:0006546	C:mitochondrion;F:electron carrier activity;F:glycine dehydrogenase (decarboxylating) activity;F:lyase activity;F:pyridoxal phosphate binding;P:glycine catabolic process	hsa:2731	IPR001597;IPR020580;IPR020581;IPR003437;IPR015424;IPR015421	ArAA_b-elim_lyase/Thr_aldolase;GDC-P_N;GDC_P;GDC_P_homo;PyrdxlP-dep_Trfase;PyrdxlP-dep_Trfase_major_sub1	EC:1.4.4.2
13	ENSCAFT00000002441	1.23799	5.34726	0.000510538	0.0471132	ENSCAFT00000002441	3186	Q6ZN30	sp_human	Internal Sure	0	98.21	1099	1062	Distance to subject end: 0 aas, not enough to search stop codon your sequence is shorter than subject: 1062 - 1099 Selected protein is the only available option,	1	4	3189	39	1099	sp=Zinc finger protein basonuclin-2 Homo sapiens (Human)	GO:0005737;GO:0005634;GO:0005886;GO:0003677;GO:0046872;GO:0003416;GO:0060485;GO:0060021;GO:0006355;GO:0043586;GO:0006351	C:cytoplasm;C:nucleus;C:plasma membrane;F:DNA binding;F:metal ion binding;P:endochondral bone growth;P:mesenchyme development;P:palate development;P:regulation of transcription, DNA-templated;P:tongue development;P:transcription, DNA-templated	hsa:54796	IPR007087;IPR015880	Znf_C2H2;Znf_C2H2-like	-
14	ENSCAFT00000002677	1.08254	5.50513	0.000328018	0.0362151	ENSCAFT00000002677	3375	Q02763	sp_human	Complete Sure	0	95.84	1124	1125	Selected protein is the only available option,	1	1	3375	21	1124	sp=Angiopoietin-1 receptor Homo sapiens (Human)	GO:0016324;GO:0009925;GO:0016323;GO:0009986;GO:0005911;GO:0005737;GO:0005856;GO:0005576;GO:0005887;GO:0045121;GO:0005902;GO:0005886;GO:0005524;GO:0004672;GO:0004713;GO:0004872;GO:0004714;GO:0001525;GO:0007596;GO:0007267;GO:0007160;GO:0060216;GO:0001958;GO:0001935;GO:0072012;GO:0007507;GO:0060347;GO:0035556;GO:0050900;GO:0016525;GO:0043066;GO:2000352;GO:0050728;GO:0031100;GO:0018108;GO:2000251;GO:…	C:apical plasma membrane;C:basal plasma membrane;C:basolateral plasma membrane;C:cell surface;C:cell-cell junction;C:cytoplasm;C:cytoskeleton;C:extracellular region;C:integral component of plasma membrane;C:membrane raft;C:microvillus;C:plasma membrane;F:ATP binding;F:protein kinase activity;F:protein tyrosine kinase activity;F:receptor activity;F:transmembrane receptor protein tyrosine kinase ac…	hsa:7010	IPR000742;IPR013032;IPR003961;IPR007110;IPR013783;IPR011009;IPR000719;IPR017441;IPR001245;IPR018941;IPR008266;IPR020635	EG-like_dom;EGF-like_CS;Fibronectin_type3;Ig-like_dom;Ig-like_fold;Kinase-like_dom;Prot_kinase_dom;Protein_kinase_ATP_BS;Ser-Thr/Tyr_kinase_cat_dom;Tyr_kin_Tie2_Ig-like_dom-1_N;Tyr_kinase_AS;Tyr_kinase_cat_dom	EC:2.7.10.1
15	ENSCAFT00000003024	2.354	0.872018	0.000573092	0.0488901	ENSCAFT00000003024	3084	Q9Y5Q5	sp_human	C_terminal Sure	0	83.74	1042	1028	Selected protein is the only available option,	1	1	3084	22	1042	sp=Atrial natriuretic peptide-converting enzyme Homo sapiens (Human)	GO:0009986;GO:0005576;GO:0016021;GO:0005887;GO:0005886;GO:0004252;GO:0070008;GO:0007565;GO:0016486;GO:0006508;GO:0008217;GO:0035813;GO:0003050	C:cell surface;C:extracellular region;C:integral component of membrane;C:integral component of plasma membrane;C:plasma membrane;F:serine-type endopeptidase activity;F:serine-type exopeptidase activity;P:female pregnancy;P:peptide hormone processing;P:proteolysis;P:regulation of blood pressure;P:regulation of renal sodium excretion;P:regulation of systemic arterial blood pressure by atrial natriu…	hsa:10699	IPR020067;IPR023415;IPR002172;IPR001254;IPR018114;IPR017052;IPR017448;IPR009003	Frizzled_dom;LDLR_class-A_CS;LDrepeatLR_classA_rpt;Peptidase_S1;Peptidase_S1_AS;Peptidase_S1A_corin;SRCR-like_dom;Trypsin-like_Pept_dom	EC:3.4.21.-
16	ENSCAFT00000003117	-2.96541	6.41045	9.77477e-09	5.32725e-05	ENSCAFT00000003117	471	P62750	sp_human	Complete Sure	2e-86	100	156	157	Selected protein is the only available option,	1	1	471	31	156	sp=60S ribosomal protein L23a Homo sapiens (Human)	GO:0005829;GO:0022625;GO:0070062;GO:0005634;GO:0000166;GO:0044822;GO:0019843;GO:0003735;GO:0008283;GO:0044267;GO:0010467;GO:0016071;GO:0000184;GO:0016070;GO:0006614;GO:0006412;GO:0006414;GO:0006413;GO:0006415;GO:0019058;GO:0016032;GO:0019083	C:cytosol;C:cytosolic large ribosomal subunit;C:extracellular vesicular exosome;C:nucleus;F:nucleotide binding;F:poly(A) RNA binding;F:rRNA binding;F:structural constituent of ribosome;P:cell proliferation;P:cellular protein metabolic process;P:gene expression;P:mRNA metabolic process;P:nuclear-transcribed mRNA catabolic process, nonsense-mediated decay;P:RNA metabolic process;P:SRP-dependent cot…	hsa:6147	IPR012677;IPR019985;IPR012678;IPR001014;IPR005633;IPR013025	Nucleotide-bd_a/b_plait;Ribosomal_L23;Ribosomal_L23/L15e_core_dom;Ribosomal_L23/L25_CS;Ribosomal_L23/L25_N;Ribosomal_L25/23	-
17	ENSCAFT00000003278	-1.69136	3.90078	1.1515e-05	0.00627566	ENSCAFT00000003278	1575	P43005	sp_human	Complete Sure	0	93.7	524	525	Selected protein is the only available option,	1	1	1575	1	524	sp=Excitatory amino acid transporter 3 Homo sapiens (Human)	GO:0070062;GO:0005887;GO:0016020;GO:0005886;GO:0016595;GO:0015501;GO:0005313;GO:0017153;GO:0070779;GO:0006811;GO:0051938;GO:0051260;GO:0007268;GO:0055085	C:extracellular vesicular exosome;C:integral component of plasma membrane;C:membrane;C:plasma membrane;F:glutamate binding;F:glutamate:sodium symporter activity;F:L-glutamate transmembrane transporter activity;F:sodium:dicarboxylate symporter activity;P:D-aspartate import;P:ion transport;P:L-glutamate import;P:protein homooligomerization;P:synaptic transmission;P:transmembrane transport	hsa:6505	IPR001991;IPR018107	Na-dicarboxylate_symporter;Na-dicarboxylate_symporter_CS	-
18	ENSCAFT00000003305	-1.26163	3.48725	0.000598989	0.0489673	ENSCAFT00000003305	1290	Q9H8P0	sp_human	C_terminal Sure	2e-163	91.67	318	430	No stop codon before M and M found is too far from subject M, your sequence is longer than subject: 430 - 318 Selected protein is the only available option,	1	1	1290	43	318	sp=Polyprenol reductase Homo sapiens (Human)	GO:0005783;GO:0005789;GO:0016021;GO:0003865;GO:0047751;GO:0016628;GO:0006702;GO:0044267;GO:0019348;GO:0006488;GO:0006489;GO:0016095;GO:0043687;GO:0018279;GO:0044281;GO:0008202	C:endoplasmic reticulum;C:endoplasmic reticulum membrane;C:integral component of membrane;F:3-oxo-5-alpha-steroid 4-dehydrogenase activity;F:cholestenone 5-alpha-reductase activity;F:oxidoreductase activity, acting on the CH-CH group of donors, NAD or NADP as acceptor;P:androgen biosynthetic process;P:cellular protein metabolic process;P:dolichol metabolic process;P:dolichol-linked oligosaccharid…	hsa:79644	IPR001104	3-oxo-5_a-steroid_4-DH_C	EC:1.3.1.94
19	ENSCAFT00000003840	-3.93267	4.13389	0.0004743	0.0445678	ENSCAFT00000003840	528	O95994	sp_human	Complete Sure	4e-104	95.12	175	176	Selected protein is the only available option,	1	1	528	1	164	sp=Anterior gradient protein 2 homolog Homo sapiens (Human)	GO:0005783;GO:0005576;GO:0005739;GO:0002162;GO:0060480;GO:0070254	C:endoplasmic reticulum;C:extracellular region;C:mitochondrion;F:dystroglycan binding;P:lung goblet cell differentiation;P:mucus secretion	hsa:10551	IPR012336	Thioredoxin-like_fold	-
20	ENSCAFT00000004709	1.42784	4.38517	0.000291504	0.0333691	ENSCAFT00000004709	3246	Q9Y6R1	sp_human	Complete Sure	0	96.67	1079	1082	Selected protein is the only available option,	1	1	3246	1	1079	sp=Electrogenic sodium bicarbonate cotransporter 1 Homo sapiens (Human)	GO:0016323;GO:0070062;GO:0005887;GO:0005886;GO:0005452;GO:0008510;GO:0015701;GO:0006811;GO:0035725;GO:0055085;GO:0006810	C:basolateral plasma membrane;C:extracellular vesicular exosome;C:integral component of plasma membrane;C:plasma membrane;F:inorganic anion exchanger activity;F:sodium:bicarbonate symporter activity;P:bicarbonate transport;P:ion transport;P:sodium ion transmembrane transport;P:transmembrane transport;P:transport	hsa:8671	IPR013769;IPR011531;IPR003020;IPR003024;IPR016152	Band3_cytoplasmic_dom;HCO3_transpt_C;HCO3_transpt_euk;Na/HCO3_transpt;PTrfase/Anion_transptr	-
21	ENSCAFT00000004852	-1.48131	3.29193	0.000101786	0.0225224	ENSCAFT00000004852	1590	Q8NA29-2	sp_human	Complete Sure	0	88.57	530	530	Selected protein is the only available option,	1	1	1590	15	530	2 of Sodium-dependent lysophosphatidylcholine symporter 1 OS=Homo sapiens GN=MFSD2A	GO:0005737;GO:0005783;GO:0005887;GO:0005886;GO:0005548;GO:0015293;GO:0060856;GO:0015908;GO:1990379;GO:0045056	C:cytoplasm;C:endoplasmic reticulum;C:integral component of plasma membrane;C:plasma membrane;F:phospholipid transporter activity;F:symporter activity;P:establishment of blood-brain barrier;P:fatty acid transport;P:lipid transport across blood brain barrier;P:transcytosis	hsa:84879	IPR016196	MFS_dom_general_subst_transpt	-
22	ENSCAFT00000005646	-1.79902	4.65589	0.000143218	0.024934	ENSCAFT00000005646	6819	P23471	sp_human	C_terminal Sure	0	95.96	2315	2273	Separated hits, possible frame ERROR between 1113 and 3727, your sequence is shorter than subject: 2273 - 2315 Selected protein is hit number 1 in blast result, Selected protein is the only available option,	1	1	6819	43	2315	sp=Receptor-type tyrosine-protein phosphatase zeta Homo sapiens (Human)	GO:0005887;GO:0072534;GO:0005578;GO:0004725;GO:0005001;GO:0007409;GO:0007417;GO:0002244;GO:0007611;GO:0048709;GO:0035335;GO:0006470;GO:0070445	C:integral component of plasma membrane;C:perineuronal net;C:proteinaceous extracellular matrix;F:protein tyrosine phosphatase activity;F:transmembrane receptor protein tyrosine phosphatase activity;P:axonogenesis;P:central nervous system development;P:hematopoietic progenitor cell differentiation;P:learning or memory;P:oligodendrocyte differentiation;P:peptidyl-tyrosine dephosphorylation;P:prote…	hsa:5803	IPR001148;IPR003961;IPR013783;IPR029021;IPR000387;IPR016130;IPR000242	Carbonic_anhydrase_a;Fibronectin_type3;Ig-like_fold;Prot-tyrosine_phosphatase-like;Tyr/Dual-sp_Pase;Tyr_Pase_AS;Tyr_Pase_rcpt/non-rcpt	-
23	ENSCAFT00000005970	2.04943	2.11854	0.000187544	0.0262827	ENSCAFT00000005970	606	P04198	sp_human	C_terminal Sure	8e-90	96.81	464	202	your sequence is shorter than subject: 202 - 464 Selected protein is the only available option, Selected protein is the only available option,	1	40	645	277	464	sp=N-myc proto-oncogene protein Homo sapiens (Human)	GO:0000785;GO:0005634;GO:0003677;GO:0003700;GO:0048754;GO:0001502;GO:0042733;GO:0048704;GO:0030324;GO:0048712;GO:2000378;GO:0010942;GO:0002053;GO:0045944;GO:0006357	C:chromatin;C:nucleus;F:DNA binding;F:sequence-specific DNA binding transcription factor activity;P:branching morphogenesis of an epithelial tube;P:cartilage condensation;P:embryonic digit morphogenesis;P:embryonic skeletal system morphogenesis;P:lung development;P:negative regulation of astrocyte differentiation;P:negative regulation of reactive oxygen species metabolic process;P:positive regula…	hsa:4613	IPR011598;IPR002418;IPR012682	bHLH_dom;Tscrpt_reg_Myc;Tscrpt_reg_Myc_N	-
24	ENSCAFT00000006034	2.61767	1.55084	4.17264e-07	0.000620207	ENSCAFT00000006034	1512	Q9UPY5	sp_human	Complete Sure	0	94.99	501	504	Selected protein is the only available option,	1	1	1512	1	499	sp=Cystine/glutamate transporter Homo sapiens (Human)	GO:0009986;GO:0005856;GO:0016021;GO:0005886;GO:0005791;GO:0015327;GO:0006865;GO:0007596;GO:0007420;GO:0006811;GO:0015813;GO:0070306;GO:0050900;GO:0070527;GO:0035094;GO:0006979;GO:0009636;GO:0055085	C:cell surface;C:cytoskeleton;C:integral component of membrane;C:plasma membrane;C:rough endoplasmic reticulum;F:cystine:glutamate antiporter activity;P:amino acid transport;P:blood coagulation;P:brain development;P:ion transport;P:L-glutamate transport;P:lens fiber cell differentiation;P:leukocyte migration;P:platelet aggregation;P:response to nicotine;P:response to oxidative stress;P:response t…	hsa:23657	IPR002293;IPR004760	AA/rel_permease1;L_AA_transporter	-
25	ENSCAFT00000006729	2.08791	7.1965	7.86803e-05	0.0197911	ENSCAFT00000006729	3483	Q6MZM0	sp_human	Complete Sure	0	90.26	1159	1161	Selected protein is the only available option,	1	1	3483	1	1159	sp=Hephaestin-like protein 1 Homo sapiens (Human)	GO:0016021;GO:0005507;GO:0004322;GO:0006825;GO:0055114	C:integral component of membrane;F:copper ion binding;F:ferroxidase activity;P:copper ion transport;P:oxidation-reduction process	hsa:341208	IPR011706;IPR011707;IPR002355;IPR008972	Cu-oxidase_2;Cu-oxidase_3;Cu_oxidase_Cu_BS;Cupredoxin	EC:1.-.-.-
26	ENSCAFT00000006818	1.94277	4.90162	0.000202235	0.027422	ENSCAFT00000006818	1044	O00519	sp_human	C_terminal Sure	7e-124	54.23	579	348	your sequence is shorter than subject: 348 - 579 Selected protein is the only available option,	1	7	1050	236	577	sp=Fatty-acid amide hydrolase 1 Homo sapiens (Human)	GO:0005737;GO:0005856;GO:0016021;GO:0031090;GO:0047372;GO:0016884;GO:0017064;GO:0009062	C:cytoplasm;C:cytoskeleton;C:integral component of membrane;C:organelle membrane;F:acylglycerol lipase activity;F:carbon-nitrogen ligase activity, with glutamine as amido-N-donor;F:fatty acid amide hydrolase activity;P:fatty acid catabolic process	hsa:2166	IPR000120;IPR020556;IPR023631;IPR015830	Amidase;Amidase_CS;Amidase_dom;Amidase_fun_type	EC:3.5.1.99
27	ENSCAFT00000006882	2.08788	0.727416	0.000167954	0.0254263	ENSCAFT00000006882	4839	Q8NEV4	sp_human	N_terminal Sure	0	86.49	1616	1613	Distance to subject end: 1 aas, not enough to search stop codon Selected protein is the only available option, Selected protein is the only available option,	1	1	4839	1	1615	sp=Myosin-IIIa Homo sapiens (Human)	GO:0005737;GO:0031941;GO:0030175;GO:0032433;GO:0016459;GO:0001917;GO:0032426;GO:0030898;GO:0043531;GO:0005524;GO:0005516;GO:0000146;GO:0060002;GO:0004672;GO:0004674;GO:0006200;GO:0048839;GO:0018105;GO:0018107;GO:0051491;GO:0046777;GO:0050896;GO:0007605;GO:0007601	C:cytoplasm;C:filamentous actin;C:filopodium;C:filopodium tip;C:myosin complex;C:photoreceptor inner segment;C:stereocilium bundle tip;F:actin-dependent ATPase activity;F:ADP binding;F:ATP binding;F:calmodulin binding;F:microfilament motor activity;F:plus-end directed microfilament motor activity;F:protein kinase activity;F:protein serine/threonine kinase activity;P:ATP catabolic process;P:inner …	hsa:53904	IPR000048;IPR011009;IPR001609;IPR027417;IPR000719;IPR017441;IPR002290	IQ_motif_EF-hand-BS;Kinase-like_dom;Myosin_head_motor_dom;P-loop_NTPase;Prot_kinase_dom;Protein_kinase_ATP_BS;Ser/Thr_dual-sp_kinase	EC:2.7.11.1
28	ENSCAFT00000007262	-4.52856	6.3529	0.000294807	0.0334729	ENSCAFT00000007262	1110	P06732	sp_human	N_terminal Sure	0	95.97	381	370	Unexpected STOP codon at 3' end. Distance to subject end: 11 aas, Selected protein is the only available option, Selected protein is the only available option,	1	1	1110	1	347	sp=Creatine kinase M-type Homo sapiens (Human)	GO:0005829;GO:0005524;GO:0004111;GO:0034641;GO:0006600;GO:0046314;GO:0044281	C:cytosol;F:ATP binding;F:creatine kinase activity;P:cellular nitrogen compound metabolic process;P:creatine metabolic process;P:phosphocreatine biosynthetic process;P:small molecule metabolic process	hsa:1158	IPR022415;IPR022414;IPR022413;IPR014746	ATP-guanido_PTrfase_AS;ATP-guanido_PTrfase_cat;ATP-guanido_PTrfase_N;Gln_synth/guanido_kin_cat_dom	EC:2.7.3.2
29	ENSCAFT00000007271	1.29907	4.24671	0.000579865	0.0488929	ENSCAFT00000007271	2847	Q9HCH5-2	sp_human	Complete Sure	0	96.28	376	377	Selected protein is the only available option,	1	1717	2847	1	376	2 of Synaptotagmin-like protein 2 OS=Homo sapiens GN=SYTL2	GO:0005737;GO:0070382;GO:0019897;GO:0005794;GO:0042470;GO:0016020;GO:0005634;GO:0005886;GO:0042043;GO:0019902;GO:0005546;GO:0001786;GO:0006887;GO:0006886;GO:0010923;GO:0070257;GO:0006904;GO:0016192	C:cytoplasm;C:exocytic vesicle;C:extrinsic component of plasma membrane;C:Golgi apparatus;C:melanosome;C:membrane;C:nucleus;C:plasma membrane;F:neurexin family protein binding;F:phosphatase binding;F:phosphatidylinositol-4,5-bisphosphate binding;F:phosphatidylserine binding;P:exocytosis;P:intracellular protein transport;P:negative regulation of phosphatase activity;P:positive regulation of mucus …	hsa:54843	IPR000008;IPR027006;IPR010911;IPR013083	C2_dom;SYTL2;Znf_FYVE-typ;Znf_RING/FYVE/PHD	-
30	ENSCAFT00000007998	1.42628	3.31317	0.000218474	0.0284778	ENSCAFT00000007998	1275	Q9UI36-2	sp_human	C_terminal Sure	0	99.53	708	425	your sequence is shorter than subject: 425 - 708 Selected protein is the only available option, Selected protein is the only available option,	1	1	1275	285	708	2 of Dachshund homolog 1 OS=Homo sapiens GN=DACH1	GO:0005737;GO:0005634;GO:0005667;GO:0003677;GO:0001078;GO:0001075;GO:0008283;GO:0046545;GO:0030336;GO:0060244;GO:0048147;GO:0010944;GO:0007585;GO:0001967	C:cytoplasm;C:nucleus;C:transcription factor complex;F:DNA binding;F:RNA polymerase II core promoter proximal region sequence-specific DNA binding transcription factor activity involved in negative regulation of transcription;F:RNA polymerase II core promoter sequence-specific DNA binding transcription factor activity involved in preinitiation complex assembly;P:cell proliferation;P:development o…	hsa:1602	IPR009061;IPR003380	DNA-bd_dom_put;Transform_Ski	-
31	ENSCAFT00000008283	2.75641	0.968276	0.000120658	0.0245111	ENSCAFT00000008283	693	Q9H6D8	sp_human	Complete Sure	5e-157	97.33	234	231	Selected protein is the only available option,	1	1	693	10	234	sp=Fibronectin type III domain-containing protein 4 Homo sapiens (Human)	GO:0005783;GO:0016021;GO:0005886	C:endoplasmic reticulum;C:integral component of membrane;C:plasma membrane	hsa:64838	IPR003961;IPR013783	Fibronectin_type3;Ig-like_fold	-
32	ENSCAFT00000008578	-2.00706	2.0787	0.000549155	0.0488298	ENSCAFT00000008578	1608	Q96FL9-4	sp_human	Complete Putative	0	87.08	532	536	W2: There is no M at the beginning, Selected protein is the only available option,	1	1	1608	2	532	4 of Polypeptide N-acetylgalactosaminyltransferase 14 OS=Homo sapiens GN=GALNT14	GO:0000139;GO:0016021;GO:0030246;GO:0046872;GO:0004653;GO:0044267;GO:0016266;GO:0043687	C:Golgi membrane;C:integral component of membrane;F:carbohydrate binding;F:metal ion binding;F:polypeptide N-acetylgalactosaminyltransferase activity;P:cellular protein metabolic process;P:O-glycan processing;P:post-translational protein modification	hsa:79623	IPR027791;IPR001173;IPR029044;IPR000772	Galactosyl_T_C;Glyco_trans_2-like;Nucleotide-diphossugar_trans;Ricin_B_lectin	EC:2.4.1.41
33	ENSCAFT00000009243	1.34932	5.03726	5.47615e-05	0.0154357	ENSCAFT00000009243	921	Q8N474	sp_human	N_terminal Putative	5e-165	97.51	314	307	W2: There is no M at the beginning, Distance to subject end: 0 aas, not enough to search stop codon Selected protein is the only available option, Selected protein is the only available option,	1	1	921	30	310	sp=Secreted frizzled-related protein 1 Homo sapiens (Human)	GO:0009986;GO:0005829;GO:0031012;GO:0005615;GO:0070062;GO:0005622;GO:0005886;GO:0005578;GO:0004197;GO:0008144;GO:0005109;GO:0008201;GO:0042802;GO:0030165;GO:0042813;GO:0017147;GO:0060346;GO:0007420;GO:0060070;GO:0071773;GO:0071392;GO:0071391;GO:0044344;GO:0071363;GO:0071504;GO:0071456;GO:0071347;GO:0071380;GO:0009267;GO:0071560;GO:0071356;GO:0071305;GO:0071481;GO:0090246;GO:0048546;GO:0009950;GO:…	C:cell surface;C:cytosol;C:extracellular matrix;C:extracellular space;C:extracellular vesicular exosome;C:intracellular;C:plasma membrane;C:proteinaceous extracellular matrix;F:cysteine-type endopeptidase activity;F:drug binding;F:frizzled binding;F:heparin binding;F:identical protein binding;F:PDZ domain binding;F:Wnt-activated receptor activity;F:Wnt-protein binding;P:bone trabecula formation;P…	hsa:6422	IPR015526;IPR020067;IPR001134;IPR018933;IPR026559;IPR008993	Frizzled/SFRP;Frizzled_dom;Netrin_domain;Netrin_module_non-TIMP;SFRP1;TIMP-like_OB-fold	-
34	ENSCAFT00000009427	-2.59194	4.78643	1.53549e-05	0.00747103	ENSCAFT00000009427	2091	Q01826-2	sp_human	N_terminal Sure	0	99.2	795	697	Unexpected STOP codon at 3' end. Distance to subject end: 98 aas, your sequence is shorter than subject: 697 - 795 Selected protein is the only available option, Selected protein is the only available option,	1	1	2091	1	625	2 of DNA-binding protein SATB1 OS=Homo sapiens GN=SATB1	GO:0005720;GO:0016363;GO:0005654;GO:0005634;GO:0016605;GO:0003682;GO:0003690;GO:0003700;GO:0050798;GO:0006915;GO:0043367;GO:0043374;GO:0006921;GO:0006325;GO:0006338;GO:0008544;GO:0016571;GO:0000122;GO:0060004;GO:0006351;GO:0016032	C:nuclear heterochromatin;C:nuclear matrix;C:nucleoplasm;C:nucleus;C:PML body;F:chromatin binding;F:double-stranded DNA binding;F:sequence-specific DNA binding transcription factor activity;P:activated T cell proliferation;P:apoptotic process;P:CD4-positive, alpha-beta T cell differentiation;P:CD8-positive, alpha-beta T cell differentiation;P:cellular component disassembly involved in execution p…	hsa:6304	IPR003350;IPR001356;IPR009057;IPR010982	CUT_dom;Homeobox_dom;Homeodomain-like;Lambda_DNA-bd_dom	-
35	ENSCAFT00000009467	1.29088	4.42	0.000260555	0.0317916	ENSCAFT00000009467	1707	Q14699	sp_human	N_terminal Sure	0	79.55	578	561	Unexpected STOP codon at 3' end. Distance to subject end: 2 aas, Selected protein is the only available option,	1	25	1707	1	538	sp=Raftlin Homo sapiens (Human)	GO:0005737;GO:0005768;GO:0070062;GO:0045121;GO:0005886;GO:0043234;GO:0003725;GO:0050853;GO:0033227;GO:0040007;GO:0032620;GO:0001765;GO:1903044;GO:0032596;GO:0043330;GO:0002457;GO:0050852;GO:0034138	C:cytoplasm;C:endosome;C:extracellular vesicular exosome;C:membrane raft;C:plasma membrane;C:protein complex;F:double-stranded RNA binding;P:B cell receptor signaling pathway;P:dsRNA transport;P:growth;P:interleukin-17 production;P:membrane raft assembly;P:protein localization to membrane raft;P:protein transport into membrane raft;P:response to exogenous dsRNA;P:T cell antigen processing and pre…	hsa:23180	IPR028169	Raftlin	-
36	ENSCAFT00000010134	-1.40995	6.92323	0.000177407	0.0256758	ENSCAFT00000010134	3675	O00533-2	sp_human	N_terminal Sure	0	91.89	1224	1225	Distance to subject end: 0 aas, not enough to search stop codon Selected protein is the only available option, Selected protein is the only available option,	1	1	3675	17	1224	2 of Neural cell adhesion molecule L1-like protein OS=Homo sapiens GN=CHL1	GO:0045177;GO:0030425;GO:0070062;GO:0016021;GO:0005886;GO:0005578;GO:0008344;GO:0007411;GO:0031103;GO:0007155;GO:0050890;GO:0035640;GO:0043524;GO:0001764;GO:0007165	C:apical part of cell;C:dendrite;C:extracellular vesicular exosome;C:integral component of membrane;C:plasma membrane;C:proteinaceous extracellular matrix;P:adult locomotory behavior;P:axon guidance;P:axon regeneration;P:cell adhesion;P:cognition;P:exploration behavior;P:negative regulation of neuron apoptotic process;P:neuron migration;P:signal transduction	hsa:10752	IPR003961;IPR007110;IPR013783;IPR013098;IPR003599;IPR003598;IPR026966	Fibronectin_type3;Ig-like_dom;Ig-like_fold;Ig_I-set;Ig_sub;Ig_sub2;Neurofascin/L1/NrCAM_C	-
37	ENSCAFT00000010220	1.13966	5.11334	0.000376777	0.0375682	ENSCAFT00000010220	3366	Q9Y3M8	sp_human	N_terminal Sure	0	89.4	1113	1122	Distance to subject end: 0 aas, not enough to search stop codon Selected protein is the only available option,	1	1	3366	1	1113	sp=StAR-related lipid transfer protein 13 Homo sapiens (Human)	GO:0005829;GO:0005811;GO:0016020;GO:0005739;GO:0005096;GO:0008289;GO:0051056;GO:0007264	C:cytosol;C:lipid particle;C:membrane;C:mitochondrion;F:GTPase activator activity;F:lipid binding;P:regulation of small GTPase mediated signal transduction;P:small GTPase mediated signal transduction	hsa:90627	IPR008936;IPR000198;IPR013761;IPR011510;IPR023393;IPR002913	Rho_GTPase_activation_prot;RhoGAP_dom;SAM/pointed;SAM_2;START-like_dom;START_lipid-bd_dom	-
38	ENSCAFT00000010501	4.23185	1.47984	9.09159e-07	0.00106177	ENSCAFT00000010501	NA	NA	NA	NA	NA	NA	NA	NA	NA	NA	NA	NA	NA	NA	NA	NA	NA	NA	NA	NA	NA	NA	NA	NA
39	ENSCAFT00000010816	2.83656	1.5657	6.11009e-05	0.016377	ENSCAFT00000010816	2139	O95932	sp_human	Complete Putative	0	86.24	706	713	W2: There is no M at the beginning, Selected protein is the only available option,	1	1	2139	2	706	sp=Protein-glutamine gamma-glutamyltransferase 6 Homo sapiens (Human)	GO:0005737;GO:0046872;GO:0003810;GO:0008219;GO:0018149	C:cytoplasm;F:metal ion binding;F:protein-glutamine gamma-glutamyltransferase activity;P:cell death;P:peptide cross-linking	hsa:343641	IPR023608;IPR013783;IPR014756;IPR002931;IPR008958;IPR013808;IPR001102	Gln_gamma-glutamylTfrase_euk;Ig-like_fold;Ig_E-set;Transglutaminase-like;Transglutaminase_C;Transglutaminase_CS;Transglutaminase_N	EC:2.3.2.13
40	ENSCAFT00000010974	2.54703	0.861798	5.37557e-05	0.0154194	ENSCAFT00000010974	1107	Q6MZQ0-4	sp_human	Complete Sure	4e-98	92.16	205	369	Query too long, your sequence is longer than subject: 369 - 205 Selected protein is hit number 2 in blast result,	1	1	1107	1	204	4 of Proline-rich protein 5-like OS=Homo sapiens GN=PRR5L	GO:0005739;GO:0031932;GO:0031625;GO:0001933;GO:0009968;GO:0014068;GO:0001934;GO:0010762;GO:0038203	C:mitochondrion;C:TORC2 complex;F:ubiquitin protein ligase binding;P:negative regulation of protein phosphorylation;P:negative regulation of signal transduction;P:positive regulation of phosphatidylinositol 3-kinase signaling;P:positive regulation of protein phosphorylation;P:regulation of fibroblast migration;P:TORC2 signaling	hsa:79899	IPR013745	HbrB	-
41	ENSCAFT00000011368	1.72688	3.31148	0.000146847	0.024934	ENSCAFT00000011368	NA	NA	NA	NA	NA	NA	NA	NA	NA	NA	NA	NA	NA	NA	NA	NA	NA	NA	NA	NA	NA	NA	NA	NA
42	ENSCAFT00000011656	3.51324	3.31102	2.16393e-06	0.00196557	ENSCAFT00000011656	1761	Q9NSB2	sp_human	N_terminal Sure	0	80.04	600	587	Unexpected STOP codon at 3' end. Distance to subject end: 4 aas, Selected protein is the only available option,	1	1	1761	1	571	sp=Keratin, type II cuticular Hb4 Homo sapiens (Human)	GO:0070062;GO:0045095;GO:0005200;GO:0030280;GO:0001942;GO:0035878;GO:0045616	C:extracellular vesicular exosome;C:keratin filament;F:structural constituent of cytoskeleton;F:structural constituent of epidermis;P:hair follicle development;P:nail development;P:regulation of keratinocyte differentiation	hsa:3890	IPR001664;IPR018039;IPR003054	IF;Intermediate_filament_CS;Keratin_II	-
43	ENSCAFT00000011689	2.88001	7.45159	0.000359387	0.0369981	ENSCAFT00000011689	1413	O43790	sp_human	Complete Sure	0	84.58	486	471	Selected protein is hit number 1 in blast result,	1	1	1413	72	486	sp=Keratin, type II cuticular Hb6 Homo sapiens (Human)	GO:0005615;GO:0070062;GO:0045095;GO:0005198	C:extracellular space;C:extracellular vesicular exosome;C:keratin filament;F:structural molecule activity	hsa:3892	IPR001664;IPR018039;IPR003054	IF;Intermediate_filament_CS;Keratin_II	-
44	ENSCAFT00000011930	-1.51567	2.27476	0.000587516	0.0488929	ENSCAFT00000011930	NA	NA	NA	NA	NA	NA	NA	NA	NA	NA	NA	NA	NA	NA	NA	NA	NA	NA	NA	NA	NA	NA	NA	NA
45	ENSCAFT00000012249	2.28971	3.17528	4.39559e-09	3.5934e-05	ENSCAFT00000012249	1356	Q49A92-2	sp_human	Complete Sure	0	91.8	427	427	Selected protein is hit number 2 in blast result,	1	76	1356	1	427	2 of Uncharacterized protein C8orf34 OS=Homo sapiens GN=C8orf34	-	-	hsa:116328	IPR003117	cAMP_dep_PK_reg_su_I/II_a/b	-
46	ENSCAFT00000012303	2.33186	4.82181	0.00026869	0.0320888	ENSCAFT00000012303	2556	Q9H2Y9	sp_human	Complete Sure	0	92.01	848	852	Selected protein is the only available option,	1	1	2556	1	844	sp=Solute carrier organic anion transporter family member 5A1 Homo sapiens (Human)	GO:0016021;GO:0005886;GO:0005215	C:integral component of membrane;C:plasma membrane;F:transporter activity	hsa:81796	IPR002350;IPR020846;IPR016196;IPR004156	Kazal_dom;MFS_dom;MFS_dom_general_subst_transpt;OA_transporter	-
47	ENSCAFT00000012496	3.56527	0.82191	1.07878e-09	1.76381e-05	ENSCAFT00000012496	NA	NA	NA	NA	NA	NA	NA	NA	NA	NA	NA	NA	NA	NA	NA	NA	NA	NA	NA	NA	NA	NA	NA	NA
48	ENSCAFT00000012700	1.73786	1.56623	0.00034563	0.0364584	ENSCAFT00000012700	726	Q9UNN8	sp_human	Complete Sure	9e-127	77.78	238	242	Selected protein is the only available option,	1	1	726	14	238	sp=Endothelial protein C receptor Homo sapiens (Human)	GO:0009986;GO:0005813;GO:0070062;GO:0005925;GO:0005887;GO:0004872;GO:0019882;GO:0007596;GO:0006955;GO:0050819	C:cell surface;C:centrosome;C:extracellular vesicular exosome;C:focal adhesion;C:integral component of plasma membrane;F:receptor activity;P:antigen processing and presentation;P:blood coagulation;P:immune response;P:negative regulation of coagulation	hsa:10544	IPR015669;IPR011161;IPR011162;IPR001039	Endothetial_C_recpt;MHC_I-like_Ag-recog;MHC_I/II-like_Ag-recog;MHC_I_a_a1/a2	-
49	ENSCAFT00000013094	-5.46409	4.8326	0.000219906	0.0284778	ENSCAFT00000013094	999	B4DUI8	tr_human	Complete Sure	0	97.59	332	333	your sequence is shorter than subject: 333 - 377 Selected protein is the only available option, Distance to subject end: 0 aas, not enough to search stop codon Distance to subject end: 8 aas, not enough to search stop codon Possible protein fusion, your sequence is longer than subject: 160 - 53 Distance to subject end: 0 aas, not enough to search stop codon No stop codon before M and M found is t…	1	1	999	1	332	sp=cDNA FLJ52761, highly similar to Actin, aortic smooth muscle {ECO:0000313|EMBL:BAG62350.1} Homo sapiens (Human)	-	-	-	-	-	-	-	-	-
50	ENSCAFT00000013168	1.61235	5.25565	0.00055407	0.0488901	ENSCAFT00000013168	1050	P21695	sp_human	Complete Sure	0	90.26	349	350	Selected protein is the only available option,	1	1	1050	1	349	sp=Glycerol-3-phosphate dehydrogenase [NAD(+)], cytoplasmic Homo sapiens (Human)	GO:0005829;GO:0070062;GO:0009331;GO:0005739;GO:0004367;GO:0004368;GO:0051287;GO:0044255;GO:0071320;GO:0071356;GO:0006094;GO:0046168;GO:0006127;GO:0046474;GO:0006116;GO:0006654;GO:0006644;GO:0045821;GO:0044281;GO:0019432	C:cytosol;C:extracellular vesicular exosome;C:glycerol-3-phosphate dehydrogenase complex;C:mitochondrion;F:glycerol-3-phosphate dehydrogenase [NAD+] activity;F:glycerol-3-phosphate dehydrogenase activity;F:NAD binding;P:cellular lipid metabolic process;P:cellular response to cAMP;P:cellular response to tumor necrosis factor;P:gluconeogenesis;P:glycerol-3-phosphate catabolic process;P:glycerophosp…	hsa:2819	IPR008927;IPR013328;IPR006168;IPR006109;IPR017751;IPR011128;IPR016040	6-PGluconate_DH_C-like;DH_multihelical;G3P_DH_NAD-dep;G3P_DH_NAD-dep_C;G3P_DH_NAD-dep_euk;G3P_DH_NAD-dep_N;NAD(P)-bd_dom	-
51	ENSCAFT00000013420	2.99202	0.699204	0.000449028	0.0429334	ENSCAFT00000013420	1314	P02679-2	sp_human	Complete Sure	0	85.13	437	438	Selected protein is the only available option,	1	1	1314	1	437	Gamma-A of Fibrinogen gamma chain OS=Homo sapiens GN=FGG	GO:0072562;GO:0005938;GO:0009986;GO:0009897;GO:0005576;GO:0005615;GO:0070062;GO:0005577;GO:0005886;GO:0031091;GO:0031093;GO:0050839;GO:0046872;GO:0005102;GO:0005198;GO:0007596;GO:0007160;GO:0043623;GO:0030198;GO:2000352;GO:1902042;GO:0030168;GO:0070527;GO:0002576;GO:0070374;GO:0045921;GO:0034116;GO:0090277;GO:0050714;GO:1900026;GO:0045907;GO:0051258;GO:0051592;GO:0007165	C:blood microparticle;C:cell cortex;C:cell surface;C:external side of plasma membrane;C:extracellular region;C:extracellular space;C:extracellular vesicular exosome;C:fibrinogen complex;C:plasma membrane;C:platelet alpha granule;C:platelet alpha granule lumen;F:cell adhesion molecule binding;F:metal ion binding;F:receptor binding;F:structural molecule activity;P:blood coagulation;P:cell-matrix ad…	hsa:2266	IPR014716;IPR014715;IPR002181;IPR012290;IPR020837	Fibrinogen_a/b/g_C_1;Fibrinogen_a/b/g_C_2;Fibrinogen_a/b/g_C_dom;Fibrinogen_a/b/g_coil_dom;Fibrinogen_CS	-
52	ENSCAFT00000013472	1.48434	5.65399	4.40439e-06	0.00360059	ENSCAFT00000013472	2424	Q13370	sp_human	Internal Sure	0	87.94	1112	808	Unexpected STOP codon at 3' end. Distance to subject end: 5 aas, your sequence is shorter than subject: 808 - 1112 Selected protein is the only available option, Selected protein is the only available option,	1	1	2424	313	1097	sp=cGMP-inhibited 3',5'-cyclic phosphodiesterase B Homo sapiens (Human)	GO:0005829;GO:0005783;GO:0005794;GO:0032045;GO:0016021;GO:0016020;GO:0004114;GO:0004119;GO:0046872;GO:0043422;GO:0001525;GO:0007596;GO:0006198;GO:0032869;GO:0031018;GO:0042593;GO:0008286;GO:0016525;GO:0043951;GO:0007162;GO:0033629;GO:0050995;GO:0050796	C:cytosol;C:endoplasmic reticulum;C:Golgi apparatus;C:guanyl-nucleotide exchange factor complex;C:integral component of membrane;C:membrane;F:3',5'-cyclic-nucleotide phosphodiesterase activity;F:cGMP-inhibited cyclic-nucleotide phosphodiesterase activity;F:metal ion binding;F:protein kinase B binding;P:angiogenesis;P:blood coagulation;P:cAMP catabolic process;P:cellular response to insulin stimul…	hsa:5140	IPR003607;IPR002073;IPR023174	HD/PDEase_dom;PDEase_catalytic_dom;PDEase_CS	EC:3.1.4.17
53	ENSCAFT00000013690	1.8152	3.4735	2.84409e-05	0.0103196	ENSCAFT00000013690	NA	NA	NA	NA	NA	NA	NA	NA	NA	NA	NA	NA	NA	NA	NA	NA	NA	NA	NA	NA	NA	NA	NA	NA
54	ENSCAFT00000014303	1.8804	2.0977	5.18802e-05	0.0152263	ENSCAFT00000014303	4605	O75093	sp_human	Complete Sure	0	95	1534	1535	Selected protein is the only available option,	1	1	4605	34	1534	sp=Slit homolog 1 protein Homo sapiens (Human)	GO:0005615;GO:0005509;GO:0048495;GO:0048846;GO:0007411;GO:0033563;GO:0040023;GO:0048853;GO:0008045;GO:0050919;GO:0048843;GO:0051964;GO:0031290;GO:0021510;GO:0022028	C:extracellular space;F:calcium ion binding;F:Roundabout binding;P:axon extension involved in axon guidance;P:axon guidance;P:dorsal/ventral axon guidance;P:establishment of nucleus localization;P:forebrain morphogenesis;P:motor neuron axon guidance;P:negative chemotaxis;P:negative regulation of axon extension involved in axon guidance;P:negative regulation of synapse assembly;P:retinal ganglion …	hsa:6585	IPR013320;IPR000483;IPR006207;IPR000742;IPR001881;IPR013032;IPR000152;IPR018097;IPR003645;IPR009030;IPR001791;IPR001611;IPR025875;IPR003591;IPR000372	ConA-like_dom;Cys-rich_flank_reg_C;Cys_knot_C;EG-like_dom;EGF-like_Ca-bd_dom;EGF-like_CS;EGF-type_Asp/Asn_hydroxyl_site;EGF_Ca-bd_CS;Fol_N;Growth_fac_rcpt_N_dom;Laminin_G;Leu-rich_rpt;Leu-rich_rpt_4;Leu-rich_rpt_typical-subtyp;LRR-contain_N	-
55	ENSCAFT00000014307	1.7922	6.48196	8.87423e-06	0.00558371	ENSCAFT00000014307	2622	E7ES19	tr_human	Complete Sure	0	93.93	870	874	your sequence is shorter than subject: 874 - 961 Selected protein is the only available option, Separated hits, possible frame ERROR between 4488 and 4915, W2: There is no M at the beginning, Distance to subject end: 0 aas, not enough to search stop codon Possible protein fusion, your sequence is longer than subject: 1713 - 173 Selected protein is the only available option,	1	1	2622	1	870	sp=Thrombospondin-4 {ECO:0000313|Ensembl:ENSP00000422298} Homo sapiens (Human)	-	-	-	-	-	-	-	-	-
56	ENSCAFT00000014344	2.40107	0.426325	0.000569504	0.0488901	ENSCAFT00000014344	969	Q8N987-2	sp_human	Complete Sure	1e-64	98	100	101	Selected protein is hit number 2 in blast result,	1	667	969	1	100	2 of N-terminal EF-hand calcium-binding protein 1 OS=Homo sapiens GN=NECAB1	GO:0005737;GO:0005634;GO:0005509	C:cytoplasm;C:nucleus;F:calcium ion binding	hsa:64168	IPR007138;IPR011008;IPR011992;IPR018247;IPR002048	ABM-like;Dimeric_a/b-barrel;EF-hand-dom_pair;EF_Hand_1_Ca_BS;EF_hand_dom	-
57	ENSCAFT00000014392	-3.45771	2.94835	0.000303492	0.0339869	ENSCAFT00000014392	1971	Q8TE54	sp_human	Complete Sure	0	90.85	656	657	Selected protein is the only available option,	1	1	1971	1	656	sp=Anion exchange transporter Homo sapiens (Human)	GO:0016323;GO:0005737;GO:0005768;GO:0016021;GO:0005886;GO:0015301;GO:0015106;GO:0005254;GO:0019531;GO:0015116;GO:0006820;GO:0015701;GO:0006821;GO:0001696;GO:0006811;GO:0019532;GO:1902358;GO:0008272;GO:0055085	C:basolateral plasma membrane;C:cytoplasm;C:endosome;C:integral component of membrane;C:plasma membrane;F:anion:anion antiporter activity;F:bicarbonate transmembrane transporter activity;F:chloride channel activity;F:oxalate transmembrane transporter activity;F:sulfate transmembrane transporter activity;P:anion transport;P:bicarbonate transport;P:chloride transport;P:gastric acid secretion;P:ion …	hsa:115111	IPR002645;IPR011547	STAS_dom;Sulph_transpt	-
58	ENSCAFT00000014584	2.55483	0.297082	1.03667e-05	0.00584467	ENSCAFT00000014584	654	O15217	sp_human	Complete Sure	1e-121	81.98	222	218	Selected protein is the only available option,	1	1	654	1	222	sp=Glutathione S-transferase A4 Homo sapiens (Human)	GO:0005829;GO:0004364;GO:0042803;GO:1901687;GO:0006749;GO:0044281;GO:0006805	C:cytosol;F:glutathione transferase activity;F:protein homodimerization activity;P:glutathione derivative biosynthetic process;P:glutathione metabolic process;P:small molecule metabolic process;P:xenobiotic metabolic process	hsa:2941	IPR010987;IPR004045;IPR003080;IPR004046;IPR012336	Glutathione-S-Trfase_C-like;Glutathione_S-Trfase_N;GST_alpha;GST_C;Thioredoxin-like_fold	EC:2.5.1.18
59	ENSCAFT00000014859	1.23812	4.74791	0.000291237	0.0333691	ENSCAFT00000014859	2250	Q8N264	sp_human	Complete Sure	0	95.59	748	750	Selected protein is the only available option,	1	1	2250	1	748	sp=Rho GTPase-activating protein 24 Homo sapiens (Human)	GO:0042995;GO:0005856;GO:0005829;GO:0005925;GO:0030675;GO:0032863;GO:0001525;GO:0030154;GO:0035021;GO:1900028;GO:0051056;GO:0007264;GO:0035313	C:cell projection;C:cytoskeleton;C:cytosol;C:focal adhesion;F:Rac GTPase activator activity;P:activation of Rac GTPase activity;P:angiogenesis;P:cell differentiation;P:negative regulation of Rac protein signal transduction;P:negative regulation of ruffle assembly;P:regulation of small GTPase mediated signal transduction;P:small GTPase mediated signal transduction;P:wound healing, spreading of epi…	hsa:83478	IPR001849;IPR011993;IPR008936;IPR000198	PH_domain;PH_like_dom;Rho_GTPase_activation_prot;RhoGAP_dom	-
60	ENSCAFT00000015786	1.4855	3.0557	0.000124863	0.0245111	ENSCAFT00000015786	1449	P11308-5	sp_human	N_terminal Sure	0	96.53	317	483	Possible protein fusion, your sequence is longer than subject: 483 - 317 Selected protein is hit number 2 in blast result, Selected protein is the only available option,	1	1	1449	1	317	7 of Transcriptional regulator ERG OS=Homo sapiens GN=ERG	GO:0005737;GO:0005634;GO:0030529;GO:0003677;GO:0043565;GO:0000981;GO:0004871;GO:0030154;GO:0008283;GO:0007275;GO:0006468;GO:0006357;GO:0007165;GO:0006366	C:cytoplasm;C:nucleus;C:ribonucleoprotein complex;F:DNA binding;F:sequence-specific DNA binding;F:sequence-specific DNA binding RNA polymerase II transcription factor activity;F:signal transducer activity;P:cell differentiation;P:cell proliferation;P:multicellular organismal development;P:protein phosphorylation;P:regulation of transcription from RNA polymerase II promoter;P:signal transduction;P…	hsa:2078	IPR000418;IPR003118;IPR013761;IPR011991	Ets_dom;Pointed_dom;SAM/pointed;WHTH_DNA-bd_dom	-
61	ENSCAFT00000015953	2.7936	3.71286	4.25336e-08	9.93464e-05	ENSCAFT00000015953	2229	Q9UBJ2	sp_human	Complete Sure	0	95.96	740	743	Selected protein is the only available option,	1	1	2229	1	740	sp=ATP-binding cassette sub-family D member 2 Homo sapiens (Human)	GO:0005829;GO:0016021;GO:0043231;GO:0005739;GO:0005778;GO:0005777;GO:0005524;GO:0042626;GO:0042803;GO:0006635;GO:0032000;GO:0055085;GO:0042760;GO:0000038	C:cytosol;C:integral component of membrane;C:intracellular membrane-bounded organelle;C:mitochondrion;C:peroxisomal membrane;C:peroxisome;F:ATP binding;F:ATPase activity, coupled to transmembrane movement of substances;F:protein homodimerization activity;P:fatty acid beta-oxidation;P:positive regulation of fatty acid beta-oxidation;P:transmembrane transport;P:very long-chain fatty acid catabolic …	hsa:225	IPR003593;IPR011527;IPR010509;IPR003439;IPR017871;IPR027417	AAA+_ATPase;ABC1_TM_dom;ABC_Peroxi_TM;ABC_transporter-like;ABC_transporter_CS;P-loop_NTPase	-
62	ENSCAFT00000016008	-2.77864	3.18016	0.000331572	0.0362151	ENSCAFT00000016008	603	P48788	sp_human	Complete Putative	5e-115	94.48	182	201	W2: There is no M at the beginning, Selected protein is the only available option,	1	1	603	2	182	sp=Troponin I, fast skeletal muscle Homo sapiens (Human)	GO:0005829;GO:0005634;GO:0005861;GO:0031014;GO:0030049;GO:0045893;GO:0003009	C:cytosol;C:nucleus;C:troponin complex;F:troponin T binding;P:muscle filament sliding;P:positive regulation of transcription, DNA-templated;P:skeletal muscle contraction	hsa:7136	IPR001978	Troponin	-
63	ENSCAFT00000016026	-8.11382	3.92822	0.000101936	0.0225224	ENSCAFT00000016026	750	P45378-5	sp_human	N_terminal Putative	2e-88	95.93	245	250	W2: There is no M at the beginning, Distance to subject end: 0 aas, not enough to search stop codon Selected protein is the only available option, Selected protein is the only available option,	1	1	750	25	245	5 of Troponin T, fast skeletal muscle OS=Homo sapiens GN=TNNT3	GO:0005829;GO:0005861;GO:0048306;GO:0005523;GO:0030172;GO:0031013;GO:0006200;GO:0030049;GO:0043462;GO:0006942;GO:0003009	C:cytosol;C:troponin complex;F:calcium-dependent protein binding;F:tropomyosin binding;F:troponin C binding;F:troponin I binding;P:ATP catabolic process;P:muscle filament sliding;P:regulation of ATPase activity;P:regulation of striated muscle contraction;P:skeletal muscle contraction	hsa:7140	IPR027707;IPR027708;IPR001978	TNNT;Tnnt3;Troponin	-
64	ENSCAFT00000016114	1.2254	7.12668	0.00045948	0.0436773	ENSCAFT00000016114	1491	Q9ULF5-2	sp_human	Complete Sure	0	97.38	381	382	Selected protein is hit number 2 in blast result,	1	346	1491	1	381	2 of Zinc transporter ZIP10 OS=Homo sapiens GN=SLC39A10	GO:0016021;GO:0046873;GO:0055085;GO:0006829	C:integral component of membrane;F:metal ion transmembrane transporter activity;P:transmembrane transport;P:zinc ion transport	hsa:57181	IPR003689	ZIP	-
65	ENSCAFT00000016136	1.6429	5.62578	2.53631e-05	0.00985662	ENSCAFT00000016136	1431	P06858	sp_human	N_terminal Sure	0	91.19	475	477	Distance to subject end: 0 aas, not enough to search stop codon Selected protein is the only available option, Selected protein is the only available option,	1	1	1431	1	475	sp=Lipoprotein lipase Homo sapiens (Human)	GO:0031225;GO:0009986;GO:0042627;GO:0031012;GO:0005576;GO:0005615;GO:0070062;GO:0005886;GO:0034361;GO:0034185;GO:0008201;GO:0004465;GO:0004620;GO:0005102;GO:0017129;GO:0004806;GO:0034371;GO:0006633;GO:0042157;GO:0006644;GO:0007603;GO:0010886;GO:0010744;GO:0010890;GO:0009409;GO:0042493;GO:0001523;GO:0044281;GO:0019432;GO:0019433;GO:0070328;GO:0006641;GO:0034372	C:anchored component of membrane;C:cell surface;C:chylomicron;C:extracellular matrix;C:extracellular region;C:extracellular space;C:extracellular vesicular exosome;C:plasma membrane;C:very-low-density lipoprotein particle;F:apolipoprotein binding;F:heparin binding;F:lipoprotein lipase activity;F:phospholipase activity;F:receptor binding;F:triglyceride binding;F:triglyceride lipase activity;P:chyl…	hsa:4023	IPR029058;IPR000734;IPR008976;IPR013818;IPR002330;IPR016272;IPR001024	AB_hydrolase;Lipase;Lipase_LipOase;Lipase_N;Lipo_Lipase;Lipoprotein_lipase_LIPH;PLAT/LH2_dom	-
66	ENSCAFT00000016519	1.35461	7.08723	2.37249e-05	0.00946103	ENSCAFT00000016519	3615	Q86SQ0	sp_human	Complete Sure	0	76.66	1253	1205	your sequence is shorter than subject: 1205 - 1253 Selected protein is the only available option,	1	1	3615	1	1253	sp=Pleckstrin homology-like domain family B member 2 Homo sapiens (Human)	GO:0005737;GO:0045111;GO:0005886	C:cytoplasm;C:intermediate filament cytoskeleton;C:plasma membrane	hsa:90102	IPR001849;IPR011993	PH_domain;PH_like_dom	-
67	ENSCAFT00000016721	3.63808	0.950537	0.000186471	0.0262827	ENSCAFT00000016721	1128	P00326	sp_human	Complete Sure	0	86.67	375	376	Selected protein is the only available option,	1	1	1128	1	375	sp=Alcohol dehydrogenase 1C Homo sapiens (Human)	GO:0005829;GO:0004022;GO:0008270;GO:0006069;GO:0044281;GO:0006805	C:cytosol;F:alcohol dehydrogenase (NAD) activity;F:zinc ion binding;P:ethanol oxidation;P:small molecule metabolic process;P:xenobiotic metabolic process	hsa:126	IPR013149;IPR013154;IPR002085;IPR002328;IPR011032;IPR016040	ADH_C;ADH_GroES-like;ADH_SF_Zn-type;ADH_Zn_CS;GroES-like;NAD(P)-bd_dom	EC:1.1.1.1
68	ENSCAFT00000016861	1.76749	4.78026	4.89458e-05	0.0152263	ENSCAFT00000016861	1401	Q14449	sp_human	C_terminal Sure	0	98.07	540	467	your sequence is shorter than subject: 467 - 540 Selected protein is the only available option, Selected protein is the only available option,	1	1	1401	75	540	sp=Growth factor receptor-bound protein 14 Homo sapiens (Human)	GO:0005737;GO:0005829;GO:0005768;GO:0005794;GO:0043231;GO:0005886;GO:0005070;GO:0007596;GO:0050900;GO:0007165	C:cytoplasm;C:cytosol;C:endosome;C:Golgi apparatus;C:intracellular membrane-bounded organelle;C:plasma membrane;F:SH3/SH2 adaptor activity;P:blood coagulation;P:leukocyte migration;P:signal transduction	hsa:2888	IPR015042;IPR001849;IPR011993;IPR000159;IPR000980;IPR029071	BPS-dom;PH_domain;PH_like_dom;Ras-assoc;SH2;Ubiquitin-rel_dom	-
69	ENSCAFT00000016979	-2.17691	5.99791	0.000148481	0.024934	ENSCAFT00000016979	2757	Q5XXA6-2	sp_human	Complete Sure	0	94.02	840	839	Selected protein is hit number 2 in blast result,	1	241	2757	1	830	2 of Anoctamin-1 OS=Homo sapiens GN=ANO1	GO:0016324;GO:0034707;GO:0005737;GO:0009897;GO:0070062;GO:0005886;GO:0005227;GO:0005229;GO:0098655;GO:0006812;GO:0006821;GO:0034220;GO:0042391;GO:0060438;GO:0055085	C:apical plasma membrane;C:chloride channel complex;C:cytoplasm;C:external side of plasma membrane;C:extracellular vesicular exosome;C:plasma membrane;F:calcium activated cation channel activity;F:intracellular calcium activated chloride channel activity;P:cation transmembrane transport;P:cation transport;P:chloride transport;P:ion transmembrane transport;P:regulation of membrane potential;P:trac…	hsa:55107	IPR007632	Anoctamin	-
70	ENSCAFT00000017321	-4.02054	2.77954	0.000144972	0.024934	ENSCAFT00000017321	2685	P35609	sp_human	Complete Sure	0	99.33	894	895	Selected protein is the only available option,	1	1	2685	1	894	sp=Alpha-actinin-2 Homo sapiens (Human)	GO:0005884;GO:0005856;GO:0005829;GO:0043197;GO:0005576;GO:0070062;GO:0030175;GO:0005925;GO:0031093;GO:0031143;GO:0030018;GO:0005509;GO:0008092;GO:0051373;GO:0042802;GO:0005178;GO:0044325;GO:0046983;GO:0008307;GO:0030375;GO:0031432;GO:0070080;GO:0007596;GO:0007155;GO:0048041;GO:0030035;GO:0030049;GO:1901017;GO:0043267;GO:2000009;GO:0030168;GO:0002576;GO:1901018;GO:0043268;GO:0051289;GO:0042981;GO:…	C:actin filament;C:cytoskeleton;C:cytosol;C:dendritic spine;C:extracellular region;C:extracellular vesicular exosome;C:filopodium;C:focal adhesion;C:platelet alpha granule lumen;C:pseudopodium;C:Z disc;F:calcium ion binding;F:cytoskeletal protein binding;F:FATZ binding;F:identical protein binding;F:integrin binding;F:ion channel binding;F:protein dimerization activity;F:structural constituent of …	hsa:88	IPR001589;IPR001715;IPR011992;IPR014837;IPR002048;IPR018159;IPR002017	Actinin_actin-bd_CS;CH-domain;EF-hand-dom_pair;EF-hand_Ca_insen;EF_hand_dom;Spectrin/alpha-actinin;Spectrin_repeat	-
71	ENSCAFT00000017664	1.47163	2.68763	0.000138044	0.0248024	ENSCAFT00000017664	1872	Q8WYA1	sp_human	N_terminal Putative	0	84.64	636	624	W2: There is no M at the beginning, Distance to subject end: 0 aas, not enough to search stop codon Selected protein is the only available option, Selected protein is the only available option,	1	1	1872	12	636	sp=Aryl hydrocarbon receptor nuclear translocator-like protein 2 Homo sapiens (Human)	GO:0005737;GO:0005730;GO:0005634;GO:0005667;GO:0070888;GO:0000982;GO:0003700;GO:0004871;GO:0007623;GO:0009649;GO:0042753;GO:0045944;GO:0045893;GO:0006357;GO:0006355;GO:0006366	C:cytoplasm;C:nucleolus;C:nucleus;C:transcription factor complex;F:E-box binding;F:RNA polymerase II core promoter proximal region sequence-specific DNA binding transcription factor activity;F:sequence-specific DNA binding transcription factor activity;F:signal transducer activity;P:circadian rhythm;P:entrainment of circadian clock;P:positive regulation of circadian rhythm;P:positive regulation o…	hsa:56938	IPR011598;IPR001067;IPR001610;IPR000014;IPR013767	bHLH_dom;Nuc_translocat;PAC;PAS;PAS_fold	-
72	ENSCAFT00000017668	2.16784	6.35082	0.000511083	0.0471132	ENSCAFT00000017668	7296	O00763-3	sp_human	C_terminal Sure	0	92.3	2256	2432	No stop codon before M and M found is too far from subject M, your sequence is longer than subject: 2432 - 2256 Selected protein is hit number 2 in blast result,	1	1	7296	11	2256	3 of Acetyl-CoA carboxylase 2 OS=Homo sapiens GN=ACACB	GO:0005829;GO:0005741;GO:0005739;GO:0005634;GO:0003989;GO:0005524;GO:0009374;GO:0004075;GO:0046872;GO:0006084;GO:0006768;GO:0006853;GO:0044255;GO:0006112;GO:0006633;GO:2001295;GO:0031325;GO:0051289;GO:0042493;GO:0014070;GO:0044281;GO:0006766;GO:0006767	C:cytosol;C:mitochondrial outer membrane;C:mitochondrion;C:nucleus;F:acetyl-CoA carboxylase activity;F:ATP binding;F:biotin binding;F:biotin carboxylase activity;F:metal ion binding;P:acetyl-CoA metabolic process;P:biotin metabolic process;P:carnitine shuttle;P:cellular lipid metabolic process;P:energy reserve metabolic process;P:fatty acid biosynthetic process;P:malonyl-CoA biosynthetic process;…	hsa:32	IPR013537;IPR011761;IPR013815;IPR013816;IPR011764;IPR005482;IPR000089;IPR005481;IPR000022;IPR005479;IPR029045;IPR011763;IPR011762;IPR016185;IPR011054;IPR011053	AcCoA_COase_cen;ATP-grasp;ATP_grasp_subdomain_1;ATP_grasp_subdomain_2;Biotin_carboxylation_dom;Biotin_COase_C;Biotin_lipoyl;CarbamoylP_synth_lsu_N;Carboxyl_trans;CbamoylP_synth_lsu-like_ATP-bd;ClpP/crotonase-like_dom;COA_CT_C;COA_CT_N;PreATP-grasp_dom;Rudment_hybrid_motif;Single_hybrid_motif	EC:6.4.1.2
73	ENSCAFT00000017821	2.79943	0.506443	0.000557229	0.0488901	ENSCAFT00000017821	2343	O95672	sp_human	Complete Sure	0	95.26	775	781	Selected protein is the only available option,	1	1	2343	1	775	sp=Endothelin-converting enzyme-like 1 Homo sapiens (Human)	GO:0005887;GO:0046872;GO:0004222;GO:0008237;GO:0007218;GO:0003016	C:integral component of plasma membrane;F:metal ion binding;F:metalloendopeptidase activity;F:metallopeptidase activity;P:neuropeptide signaling pathway;P:respiratory system process	hsa:9427	IPR029736;IPR024079;IPR000718;IPR018497;IPR008753	ECEL1;MetalloPept_cat_dom;Peptidase_M13;Peptidase_M13_C;Peptidase_M13_N	EC:3.4.24.-
74	ENSCAFT00000017934	-3.96189	2.46491	8.87929e-06	0.00558371	ENSCAFT00000017934	3510	Q9BXT4	sp_human	Complete Sure	0	79.47	1180	1170	Selected protein is the only available option,	1	1	3510	9	1180	sp=Tudor domain-containing protein 1 Homo sapiens (Human)	GO:0033391;GO:0005737;GO:0043186;GO:0071546;GO:0046872;GO:0043046;GO:0031047;GO:0007281;GO:0007126;GO:0007275;GO:0034587;GO:0007283	C:chromatoid body;C:cytoplasm;C:P granule;C:pi-body;F:metal ion binding;P:DNA methylation involved in gamete generation;P:gene silencing by RNA;P:germ cell development;P:meiotic nuclear division;P:multicellular organismal development;P:piRNA metabolic process;P:spermatogenesis	hsa:56165	IPR002999;IPR002893	Tudor;Znf_MYND	-
75	ENSCAFT00000018014	1.54776	2.95984	0.000376831	0.0375682	ENSCAFT00000018014	915	Q5VT66	sp_human	Internal Sure	5e-164	88.62	337	305	Unexpected STOP codon at 3' end. Distance to subject end: 1 aas, your sequence is shorter than subject: 305 - 337 Selected protein is the only available option,	1	175	1089	92	337	sp=Mitochondrial amidoxime-reducing component 1 Homo sapiens (Human)	GO:0016021;GO:0005743;GO:0005741;GO:0005739;GO:0030151;GO:0043546;GO:0008940;GO:0030170;GO:0051410;GO:0042126;GO:0055114	C:integral component of membrane;C:mitochondrial inner membrane;C:mitochondrial outer membrane;C:mitochondrion;F:molybdenum ion binding;F:molybdopterin cofactor binding;F:nitrate reductase activity;F:pyridoxal phosphate binding;P:detoxification of nitrogen compound;P:nitrate metabolic process;P:oxidation-reduction process	hsa:64757	IPR005302;IPR005303;IPR011037	MoCF_Sase_C;MOSC_N;Pyrv_Knase-like_insert_dom	-
76	ENSCAFT00000018177	-1.56292	3.42869	5.08436e-05	0.0152263	ENSCAFT00000018177	1497	Q12912-2	sp_human	Complete Sure	0	84.77	499	499	Selected protein is the only available option,	1	1	1497	1	499	2 of Lymphoid-restricted membrane protein OS=Homo sapiens GN=LRMP	GO:0005694;GO:0005856;GO:0005789;GO:0030176;GO:0016021;GO:0005887;GO:0016020;GO:0005634;GO:0002376;GO:0007338;GO:0006906;GO:0006903	C:chromosome;C:cytoskeleton;C:endoplasmic reticulum membrane;C:integral component of endoplasmic reticulum membrane;C:integral component of membrane;C:integral component of plasma membrane;C:membrane;C:nucleus;P:immune system process;P:single fertilization;P:vesicle fusion;P:vesicle targeting	hsa:4033	IPR008677	MRVI1	-
77	ENSCAFT00000018254	-5.42829	7.01272	0.000567344	0.0488901	ENSCAFT00000018254	2289	P01833	sp_human	Complete Sure	0	68.45	764	763	Selected protein is the only available option,	1	1	2289	1	764	sp=Polymeric immunoglobulin receptor Homo sapiens (Human)	GO:0005615;GO:0070062;GO:0005887;GO:0005886;GO:0043235;GO:0001792;GO:0001580;GO:0007173;GO:0038093;GO:0002415;GO:0043113;GO:0001895	C:extracellular space;C:extracellular vesicular exosome;C:integral component of plasma membrane;C:plasma membrane;C:receptor complex;F:polymeric immunoglobulin receptor activity;P:detection of chemical stimulus involved in sensory perception of bitter taste;P:epidermal growth factor receptor signaling pathway;P:Fc receptor signaling pathway;P:immunoglobulin transcytosis in epithelial cells mediat…	hsa:5284	IPR007110;IPR013783;IPR003599;IPR013106	Ig-like_dom;Ig-like_fold;Ig_sub;Ig_V-set	-
78	ENSCAFT00000018307	1.6661	4.12877	0.000132079	0.024572	ENSCAFT00000018307	3651	P01133	sp_human	Complete Sure	0	78.11	1207	1217	Selected protein is the only available option,	1	1	3651	1	1207	sp=Pro-epidermal growth factor Homo sapiens (Human)	GO:0005576;GO:0005615;GO:0070062;GO:0016021;GO:0005765;GO:0005886;GO:0031093;GO:0005509;GO:0005154;GO:0008083;GO:0030297;GO:0000186;GO:0007171;GO:0001525;GO:0007596;GO:0048754;GO:0006260;GO:0007173;GO:0070371;GO:0038095;GO:0008543;GO:0045087;GO:0060749;GO:0090370;GO:0042059;GO:0051048;GO:0048011;GO:0018108;GO:0048015;GO:0030168;GO:0002576;GO:0035413;GO:0008284;GO:0021940;GO:0043388;GO:0045741;GO:…	C:extracellular region;C:extracellular space;C:extracellular vesicular exosome;C:integral component of membrane;C:lysosomal membrane;C:plasma membrane;C:platelet alpha granule lumen;F:calcium ion binding;F:epidermal growth factor receptor binding;F:growth factor activity;F:transmembrane receptor protein tyrosine kinase activator activity;P:activation of MAPKK activity;P:activation of transmembran…	hsa:1950	IPR011042;IPR000742;IPR001881;IPR013032;IPR000152;IPR018097;IPR023413;IPR009030;IPR000033;IPR016317	6-blade_b-propeller_TolB-like;EG-like_dom;EGF-like_Ca-bd_dom;EGF-like_CS;EGF-type_Asp/Asn_hydroxyl_site;EGF_Ca-bd_CS;GFP_like;Growth_fac_rcpt_N_dom;LDLR_classB_rpt;Pro-epidermal_GF	-
79	ENSCAFT00000018337	-2.10035	4.86265	0.000105723	0.0227443	ENSCAFT00000018337	NA	NA	NA	NA	NA	NA	NA	NA	NA	NA	NA	NA	NA	NA	NA	NA	NA	NA	NA	NA	NA	NA	NA	NA
80	ENSCAFT00000018439	-3.5264	5.26602	0.000136596	0.0248024	ENSCAFT00000018439	4980	P12883	sp_human	C_terminal Sure	0	96.26	1935	1660	your sequence is shorter than subject: 1660 - 1935 Selected protein is the only available option, Selected protein is the only available option,	1	1	4980	279	1935	sp=Myosin-7 Homo sapiens (Human)	GO:0005737;GO:0005925;GO:0005859;GO:0016459;GO:0032982;GO:0005634;GO:0030017;GO:0001725;GO:0030018;GO:0030898;GO:0005524;GO:0016887;GO:0000146;GO:0007512;GO:0006200;GO:0006936;GO:0030049;GO:0002027;GO:0002026;GO:0006941;GO:0055010	C:cytoplasm;C:focal adhesion;C:muscle myosin complex;C:myosin complex;C:myosin filament;C:nucleus;C:sarcomere;C:stress fiber;C:Z disc;F:actin-dependent ATPase activity;F:ATP binding;F:ATPase activity;F:microfilament motor activity;P:adult heart development;P:ATP catabolic process;P:muscle contraction;P:muscle filament sliding;P:regulation of heart rate;P:regulation of the force of heart contracti…	hsa:4625	IPR000048;IPR027401;IPR001609;IPR004009;IPR002928;IPR027417	IQ_motif_EF-hand-BS;Myosin-like_IQ_dom;Myosin_head_motor_dom;Myosin_N;Myosin_tail;P-loop_NTPase	-
81	ENSCAFT00000018677	1.24596	6.33053	0.000111109	0.0235925	ENSCAFT00000018677	2214	P16284	sp_human	N_terminal Sure	0	70.77	738	738	Distance to subject end: 0 aas, not enough to search stop codon Selected protein is the only available option, Selected protein is the only available option,	1	1	2214	1	737	sp=Platelet endothelial cell adhesion molecule Homo sapiens (Human)	GO:0030054;GO:0005615;GO:0070062;GO:0016021;GO:0005886;GO:0031092;GO:0007596;GO:0007155;GO:0008037;GO:0050904;GO:0030198;GO:0072011;GO:0050900;GO:0006909;GO:0030168;GO:0002576;GO:0007165	C:cell junction;C:extracellular space;C:extracellular vesicular exosome;C:integral component of membrane;C:plasma membrane;C:platelet alpha granule membrane;P:blood coagulation;P:cell adhesion;P:cell recognition;P:diapedesis;P:extracellular matrix organization;P:glomerular endothelium development;P:leukocyte migration;P:phagocytosis;P:platelet activation;P:platelet degranulation;P:signal transduc…	hsa:5175	IPR007110;IPR013783;IPR003599	Ig-like_dom;Ig-like_fold;Ig_sub	-
82	ENSCAFT00000018700	-1.09926	5.71729	0.000543136	0.0487927	ENSCAFT00000018700	2070	P25098	sp_human	Complete Sure	0	98.55	689	690	Selected protein is the only available option,	1	1	2070	1	689	sp=Beta-adrenergic receptor kinase 1 Homo sapiens (Human)	GO:0005737;GO:0005829;GO:0016020;GO:0005886;GO:0031694;GO:0005524;GO:0047696;GO:0031755;GO:0004703;GO:0004672;GO:0007202;GO:0060048;GO:0002029;GO:0007173;GO:0008543;GO:0007213;GO:0007507;GO:0045087;GO:0045988;GO:0003108;GO:0048011;GO:0018105;GO:0018107;GO:0033605;GO:0031623;GO:0007165;GO:0007217;GO:0038032	C:cytoplasm;C:cytosol;C:membrane;C:plasma membrane;F:alpha-2A adrenergic receptor binding;F:ATP binding;F:beta-adrenergic receptor kinase activity;F:Edg-2 lysophosphatidic acid receptor binding;F:G-protein coupled receptor kinase activity;F:protein kinase activity;P:activation of phospholipase C activity;P:cardiac muscle contraction;P:desensitization of G-protein coupled receptor protein signalin…	hsa:156	IPR000961;IPR000239;IPR011009;IPR001849;IPR011993;IPR000719;IPR017441;IPR016137;IPR000342;IPR002290;IPR008271	AGC-kinase_C;GPCR_kinase;Kinase-like_dom;PH_domain;PH_like_dom;Prot_kinase_dom;Protein_kinase_ATP_BS;Regulat_G_prot_signal_superfam;RGS_dom;Ser/Thr_dual-sp_kinase;Ser/Thr_kinase_AS	-
83	ENSCAFT00000018876	-1.30304	5.90561	0.000564782	0.0488901	ENSCAFT00000018876	1548	Q8NHP6-2	sp_human	N_terminal Sure	0	94.73	455	455	Distance to subject end: 0 aas, not enough to search stop codon Selected protein is hit number 2 in blast result, Selected protein is the only available option,	1	184	1548	1	455	2 of Motile sperm domain-containing protein 2 OS=Homo sapiens GN=MOSPD2	GO:0016021;GO:0016020;GO:0005198	C:integral component of membrane;C:membrane;F:structural molecule activity	hsa:158747	IPR001251;IPR011074;IPR000535;IPR008962	CRAL-TRIO_dom;CRAL/TRIO_N_dom;MSP_dom;PapD-like	-
84	ENSCAFT00000019033	3.12679	5.41166	1.86742e-06	0.00190827	ENSCAFT00000019033	1542	O60240	sp_human	Complete Sure	0	84.48	0	514	Selected protein is the only available option,	1	1	1542	1	522	sp=Perilipin-1 Homo sapiens (Human)	GO:0005829;GO:0005783;GO:0005811;GO:0008289;GO:0006629;GO:0044281;GO:0019433	C:cytosol;C:endoplasmic reticulum;C:lipid particle;F:lipid binding;P:lipid metabolic process;P:small molecule metabolic process;P:triglyceride catabolic process	hsa:5346	IPR004279	Perilipin	-
85	ENSCAFT00000019153	4.76647	2.47211	1.12326e-07	0.000229565	ENSCAFT00000019153	1869	P35558	sp_human	Complete Sure	0	89.71	622	623	Selected protein is the only available option,	1	1	1869	1	622	sp=Phosphoenolpyruvate carboxykinase, cytosolic [GTP] Homo sapiens (Human)	GO:0005737;GO:0005829;GO:0070062;GO:0031406;GO:0019003;GO:0005525;GO:0000287;GO:0030145;GO:0004613;GO:0005975;GO:0017144;GO:0006094;GO:0042593;GO:0006006;GO:0046327;GO:0006475;GO:0006107;GO:0014823;GO:0032868;GO:0044281	C:cytoplasm;C:cytosol;C:extracellular vesicular exosome;F:carboxylic acid binding;F:GDP binding;F:GTP binding;F:magnesium ion binding;F:manganese ion binding;F:phosphoenolpyruvate carboxykinase (GTP) activity;P:carbohydrate metabolic process;P:drug metabolic process;P:gluconeogenesis;P:glucose homeostasis;P:glucose metabolic process;P:glycerol biosynthetic process from pyruvate;P:internal protein…	hsa:5105	IPR018091;IPR013035;IPR008209;IPR008210	PEP_carboxykin_GTP_CS;PEP_carboxykinase_C;PEP_carboxykinase_GTP;PEP_carboxykinase_N	-
86	ENSCAFT00000019177	1.69963	2.7739	0.000338894	0.0362151	ENSCAFT00000019177	3129	O95622	sp_human	Internal Sure	0	97.6	1261	1043	Distance to subject end: 0 aas, not enough to search stop codon your sequence is shorter than subject: 1043 - 1261 Selected protein is the only available option, Selected protein is the only available option,	1	7	3135	222	1261	sp=Adenylate cyclase type 5 Homo sapiens (Human)	GO:0016021;GO:0005886;GO:0072372;GO:0004016;GO:0008179;GO:0005524;GO:0046872;GO:0046982;GO:0007202;GO:0034199;GO:0001973;GO:0007191;GO:0007189;GO:0007195;GO:0007193;GO:0071377;GO:0006112;GO:0007173;GO:0008543;GO:0045087;GO:0035556;GO:0007626;GO:0050885;GO:0048011;GO:0007165;GO:0044281;GO:0007268;GO:0055085;GO:0006833	C:integral component of membrane;C:plasma membrane;C:primary cilium;F:adenylate cyclase activity;F:adenylate cyclase binding;F:ATP binding;F:metal ion binding;F:protein heterodimerization activity;P:activation of phospholipase C activity;P:activation of protein kinase A activity;P:adenosine receptor signaling pathway;P:adenylate cyclase-activating dopamine receptor signaling pathway;P:adenylate c…	hsa:111	IPR001054;IPR018297;IPR009398;IPR029787	A/G_cyclase;A/G_cyclase_CS;Adenylate_cyclase-like;Nucleotide_cyclase	EC:4.6.1.1
87	ENSCAFT00000019537	-5.72652	5.41594	7.08817e-06	0.00482881	ENSCAFT00000019537	1953	O60662	sp_human	Complete Sure	0	97.85	606	607	Selected protein is the only available option,	1	133	1953	1	606	sp=Kelch-like protein 41 Homo sapiens (Human)	GO:0031463;GO:0005737;GO:0005856;GO:0031430;GO:0031143;GO:0030239;GO:0016567;GO:0031275;GO:0045661;GO:2000291;GO:2001014;GO:0035914;GO:0006941	C:Cul3-RING ubiquitin ligase complex;C:cytoplasm;C:cytoskeleton;C:M band;C:pseudopodium;P:myofibril assembly;P:protein ubiquitination;P:regulation of lateral pseudopodium assembly;P:regulation of myoblast differentiation;P:regulation of myoblast proliferation;P:regulation of skeletal muscle cell differentiation;P:skeletal muscle cell differentiation;P:striated muscle contraction	hsa:10324	IPR011705;IPR000210;IPR011333;IPR013069;IPR017096;IPR015915;IPR006652	BACK;BTB/POZ-like;BTB/POZ_fold;BTB_POZ;Kelch-like_gigaxonin-typ;Kelch-typ_b-propeller;Kelch_1	-
88	ENSCAFT00000019679	2.36723	0.0161119	0.000357963	0.0369981	ENSCAFT00000019679	1317	Q96Q40-4	sp_human	Complete Sure	0	96.09	384	385	Selected protein is the only available option,	1	163	1317	1	384	4 of Cyclin-dependent kinase 15 OS=Homo sapiens GN=CDK15	GO:0005524;GO:0004693;GO:0046872	F:ATP binding;F:cyclin-dependent protein serine/threonine kinase activity;F:metal ion binding	hsa:65061	IPR011009;IPR000719;IPR017441;IPR002290;IPR008271	Kinase-like_dom;Prot_kinase_dom;Protein_kinase_ATP_BS;Ser/Thr_dual-sp_kinase;Ser/Thr_kinase_AS	EC:2.7.11.22
89	ENSCAFT00000020133	1.39492	5.4968	0.000253032	0.0313414	ENSCAFT00000020133	NA	NA	NA	NA	NA	NA	NA	NA	NA	NA	NA	NA	NA	NA	NA	NA	NA	NA	NA	NA	NA	NA	NA	NA
90	ENSCAFT00000020161	-2.7468	1.64388	0.000291852	0.0333691	ENSCAFT00000020161	2019	Q92935	sp_human	Complete Sure	0	79.1	676	673	Selected protein is the only available option,	1	1	2019	33	676	sp=Exostosin-like 1 Homo sapiens (Human)	GO:0016021;GO:0031227;GO:0050508;GO:0006486;GO:0001501	C:integral component of membrane;C:intrinsic component of endoplasmic reticulum membrane;F:glucuronosyl-N-acetylglucosaminyl-proteoglycan 4-alpha-N-acetylglucosaminyltransferase activity;P:protein glycosylation;P:skeletal system development	hsa:2134	IPR004263;IPR027675;IPR015338;IPR029044	Exostosin;Exostosin-like_1;HexNAc_Trfase_a;Nucleotide-diphossugar_trans	EC:2.4.1.224
91	ENSCAFT00000020367	1.72996	2.9883	0.000337724	0.0362151	ENSCAFT00000020367	2763	Q969R2-5	sp_human	Complete Sure	0	93.26	460	458	Selected protein is hit number 3 in blast result,	1	1390	2763	1	460	5 of Oxysterol-binding protein 2 OS=Homo sapiens GN=OSBP2	GO:0016020;GO:0015485;GO:0006869	C:membrane;F:cholesterol binding;P:lipid transport	hsa:23762	IPR000648;IPR018494;IPR001849;IPR011993	Oxysterol-bd;Oxysterol-bd_CS;PH_domain;PH_like_dom	-
92	ENSCAFT00000020619	2.0014	0.957403	0.000154392	0.024934	ENSCAFT00000020619	NA	NA	NA	NA	NA	NA	NA	NA	NA	NA	NA	NA	NA	NA	NA	NA	NA	NA	NA	NA	NA	NA	NA	NA
93	ENSCAFT00000020673	1.69627	2.90934	0.000341656	0.0362732	ENSCAFT00000020673	1563	Q8IZC4	sp_human	N_terminal Sure	0	88.68	609	521	Unexpected STOP codon at 3' end. Distance to subject end: 83 aas, your sequence is shorter than subject: 521 - 609 Selected protein is the only available option, Selected protein is the only available option,	1	1	1563	1	486	sp=Rhotekin-2 Homo sapiens (Human)	GO:0005886;GO:0030097;GO:0008284;GO:0007165	C:plasma membrane;P:hemopoiesis;P:positive regulation of cell proliferation;P:signal transduction	hsa:219790	IPR012966;IPR011072;IPR001849;IPR011993	DUF1709;HR1_rho-bd;PH_domain;PH_like_dom	-
94	ENSCAFT00000020727	1.72576	1.5644	0.000215777	0.0284778	ENSCAFT00000020727	NA	NA	NA	NA	NA	NA	NA	NA	NA	NA	NA	NA	NA	NA	NA	NA	NA	NA	NA	NA	NA	NA	NA	NA
95	ENSCAFT00000021053	1.29188	6.48762	0.000133536	0.024572	ENSCAFT00000021053	2781	O60462-3	sp_human	Complete Sure	0	96.54	926	927	Selected protein is the only available option,	1	1	2781	1	926	A17 of Neuropilin-2 OS=Homo sapiens GN=NRP2	GO:0030424;GO:0005576;GO:0016021;GO:0016020;GO:0005886;GO:0002116;GO:0019955;GO:0019838;GO:0008201;GO:0046872;GO:0004872;GO:0017154;GO:0005021;GO:0001525;GO:0048846;GO:0007411;GO:0007155;GO:0021828;GO:0007507;GO:0050919;GO:0021675;GO:0001755;GO:0010595;GO:0001938;GO:1902285;GO:0061549;GO:0097490;GO:0097491;GO:0048010	C:axon;C:extracellular region;C:integral component of membrane;C:membrane;C:plasma membrane;C:semaphorin receptor complex;F:cytokine binding;F:growth factor binding;F:heparin binding;F:metal ion binding;F:receptor activity;F:semaphorin receptor activity;F:vascular endothelial growth factor-activated receptor activity;P:angiogenesis;P:axon extension involved in axon guidance;P:axon guidance;P:cell…	hsa:8828	IPR000421;IPR013320;IPR000859;IPR008979;IPR000998;IPR014648;IPR022579	Coagulation_fac_5/8-C_type_dom;ConA-like_dom;CUB_dom;Galactose-bd-like;MAM_dom;Neuropilin;Neuropilin1_C	-
96	ENSCAFT00000021332	-1.64344	4.71888	0.000362061	0.0369981	ENSCAFT00000021332	1989	P13866-2	sp_human	Complete Sure	0	86.96	537	536	Selected protein is hit number 2 in blast result,	1	382	1989	1	537	2 of Sodium/glucose cotransporter 1 OS=Homo sapiens GN=SLC5A1	GO:0016324;GO:0031526;GO:0005911;GO:0070062;GO:0005887;GO:0005886;GO:0005412;GO:0005975;GO:0015758;GO:0008645;GO:0050892;GO:0044281;GO:0055085	C:apical plasma membrane;C:brush border membrane;C:cell-cell junction;C:extracellular vesicular exosome;C:integral component of plasma membrane;C:plasma membrane;F:glucose:sodium symporter activity;P:carbohydrate metabolic process;P:glucose transport;P:hexose transport;P:intestinal absorption;P:small molecule metabolic process;P:transmembrane transport	hsa:6523	IPR001734;IPR018212;IPR019900	Na/solute_symporter;Na/solute_symporter_CS;Na/solute_symporter_subgr	-
97	ENSCAFT00000021712	2.64962	5.81631	1.57729e-05	0.00747103	ENSCAFT00000021712	735	Q15848	sp_human	Complete Sure	2e-139	85.28	244	245	Selected protein is the only available option,	1	1	735	14	244	sp=Adiponectin Homo sapiens (Human)	GO:0009986;GO:0005581;GO:0005783;GO:0005576;GO:0005615;GO:0070062;GO:0005125;GO:0005179;GO:0042802;GO:0042803;GO:0005102;GO:0033691;GO:0033211;GO:0050873;GO:0071320;GO:0035690;GO:0071872;GO:0032869;GO:0007623;GO:0070994;GO:0006635;GO:0019395;GO:0006091;GO:0042593;GO:0006006;GO:0034383;GO:0051899;GO:0060081;GO:0045776;GO:0030336;GO:2000279;GO:0070373;GO:0045599;GO:0045721;GO:0030853;GO:0034115;GO:…	C:cell surface;C:collagen trimer;C:endoplasmic reticulum;C:extracellular region;C:extracellular space;C:extracellular vesicular exosome;F:cytokine activity;F:hormone activity;F:identical protein binding;F:protein homodimerization activity;F:receptor binding;F:sialic acid binding;P:adiponectin-activated signaling pathway;P:brown fat cell differentiation;P:cellular response to cAMP;P:cellular respo…	hsa:9370	IPR028572;IPR001073;IPR008160;IPR008983	Adiponectin;C1q;Collagen;Tumour_necrosis_fac-like_dom	-
98	ENSCAFT00000021852	1.75555	3.10954	0.000336073	0.0362151	ENSCAFT00000021852	2940	Q6ZVD7	sp_human	Complete Putative	0	72.75	989	980	W2: There is no M at the beginning, Selected protein is the only available option,	1	1	2940	49	989	sp=Storkhead-box protein 1 Homo sapiens (Human)	GO:0005737;GO:0005730;GO:0005634;GO:0003677	C:cytoplasm;C:nucleolus;C:nucleus;F:DNA binding	hsa:219736	IPR019391	Storkhead-box_winged-helix	-
99	ENSCAFT00000022319	-6.48892	11.285	2.30715e-05	0.00943046	ENSCAFT00000022319	105543	Q8WZ42	sp_human	Complete Sure	0	90.82	34350	35181	ERROR#3, Sequence has a lot of errors or reference protein is too different Separated hits, possible frame ERROR between 30615 and 31141, and possible frame ERROR between 31455 and 31672, and possible frame ERROR between 31905 and 32311, and possible frame ERROR between 32445 and 35395, and possible frame ERROR between 35550 and 38503, your sequence is longer than subject: 35181 - 34350 Selected …	1	1	105543	1	34350	sp=Titin Homo sapiens (Human)	GO:0000794;GO:0005737;GO:0005829;GO:0005576;GO:0070062;GO:0005794;GO:0031674;GO:0031430;GO:0005634;GO:0005865;GO:0030018;GO:0051015;GO:0042805;GO:0005524;GO:0005509;GO:0005516;GO:0019899;GO:0042802;GO:0051371;GO:0002020;GO:0019901;GO:0043621;GO:0004674;GO:0008307;GO:0097493;GO:0031433;GO:0007512;GO:0007596;GO:0060048;GO:0048739;GO:0003300;GO:0055008;GO:0055003;GO:0035995;GO:0043056;GO:0001701;GO:…	C:condensed nuclear chromosome;C:cytoplasm;C:cytosol;C:extracellular region;C:extracellular vesicular exosome;C:Golgi apparatus;C:I band;C:M band;C:nucleus;C:striated muscle thin filament;C:Z disc;F:actin filament binding;F:actinin binding;F:ATP binding;F:calcium ion binding;F:calmodulin binding;F:enzyme binding;F:identical protein binding;F:muscle alpha-actinin binding;F:protease binding;F:prote…	hsa:7273	IPR003961;IPR007110;IPR013783;IPR013098;IPR003599;IPR003598;IPR011009;IPR004168;IPR000719;IPR002290;IPR015129;IPR008266	Fibronectin_type3;Ig-like_dom;Ig-like_fold;Ig_I-set;Ig_sub;Ig_sub2;Kinase-like_dom;PPAK_motif;Prot_kinase_dom;Ser/Thr_dual-sp_kinase;Titin_Z;Tyr_kinase_AS	EC:2.7.11.1
100	ENSCAFT00000022714	-5.15266	4.21726	8.40141e-05	0.0204455	ENSCAFT00000022714	2529	P11217	sp_human	Complete Sure	0	97.51	842	843	Selected protein is the only available option,	1	1	2529	1	842	sp=Glycogen phosphorylase, muscle form Homo sapiens (Human)	GO:0005829;GO:0070062;GO:0008184;GO:0000166;GO:0030170;GO:0005975;GO:0006006;GO:0005980;GO:0005977;GO:0044281	C:cytosol;C:extracellular vesicular exosome;F:glycogen phosphorylase activity;F:nucleotide binding;F:pyridoxal phosphate binding;P:carbohydrate metabolic process;P:glucose metabolic process;P:glycogen catabolic process;P:glycogen metabolic process;P:small molecule metabolic process	hsa:5837	IPR011833;IPR000811	Glycg_phsphrylas;Glyco_trans_35	EC:2.4.1.1
101	ENSCAFT00000022885	2.49858	0.389697	0.000127683	0.0245602	ENSCAFT00000022885	1710	Q14168-5	sp_human	Complete Sure	0	97.82	413	414	Selected protein is hit number 3 in blast result,	1	469	1710	1	413	5 of MAGUK p55 subfamily member 2 OS=Homo sapiens GN=MPP2	GO:0005887;GO:0016020;GO:0004385;GO:0046939;GO:0007165	C:integral component of plasma membrane;C:membrane;F:guanylate kinase activity;P:nucleotide phosphorylation;P:signal transduction	hsa:4355	IPR008145;IPR008144;IPR020590;IPR004172;IPR014775;IPR027417;IPR001478;IPR011511;IPR001452	GK/Ca_channel_bsu;Guanylate_kin-like;Guanylate_kinase_CS;L27;L27_C;P-loop_NTPase;PDZ;SH3_2;SH3_domain	-
102	ENSCAFT00000022892	2.73446	0.188731	1.26846e-05	0.00648104	ENSCAFT00000022892	1659	Q14168-5	sp_human	Complete Sure	0	97.82	413	414	Selected protein is hit number 3 in blast result,	1	418	1659	1	413	5 of MAGUK p55 subfamily member 2 OS=Homo sapiens GN=MPP2	GO:0005887;GO:0016020;GO:0004385;GO:0046939;GO:0007165	C:integral component of plasma membrane;C:membrane;F:guanylate kinase activity;P:nucleotide phosphorylation;P:signal transduction	hsa:4355	IPR008145;IPR008144;IPR020590;IPR004172;IPR014775;IPR027417;IPR001478;IPR011511;IPR001452	GK/Ca_channel_bsu;Guanylate_kin-like;Guanylate_kinase_CS;L27;L27_C;P-loop_NTPase;PDZ;SH3_2;SH3_domain	-
103	ENSCAFT00000023011	-3.23982	7.2475	1.70742e-05	0.00775451	ENSCAFT00000023011	1809	P06276	sp_human	Complete Sure	0	87.56	602	603	Selected protein is the only available option,	1	1	1809	24	602	sp=Cholinesterase Homo sapiens (Human)	GO:0072562;GO:0005788;GO:0005576;GO:0005615;GO:0016020;GO:0005641;GO:0003990;GO:0001540;GO:0003824;GO:0033265;GO:0004104;GO:0019899;GO:0042802;GO:0044267;GO:0019695;GO:0050783;GO:0007612;GO:0008285;GO:0050805;GO:0014016;GO:0043279;GO:0042493;GO:0051593;GO:0051384;GO:0007271	C:blood microparticle;C:endoplasmic reticulum lumen;C:extracellular region;C:extracellular space;C:membrane;C:nuclear envelope lumen;F:acetylcholinesterase activity;F:beta-amyloid binding;F:catalytic activity;F:choline binding;F:cholinesterase activity;F:enzyme binding;F:identical protein binding;P:cellular protein metabolic process;P:choline metabolic process;P:cocaine metabolic process;P:learni…	hsa:590	IPR029058;IPR014788;IPR002018;IPR019826;IPR019819;IPR000997	AB_hydrolase;AChE_tetra;CarbesteraseB;Carboxylesterase_B_AS;Carboxylesterase_B_CS;Cholinesterase	EC:3.1.1.8
104	ENSCAFT00000023228	-2.56027	3.98201	0.000312556	0.0347638	ENSCAFT00000023228	2394	P49747	sp_human	Complete Sure	0	88.35	757	798	your sequence is longer than subject: 798 - 757 Selected protein is the only available option,	1	1	2394	1	757	sp=Cartilage oligomeric matrix protein Homo sapiens (Human)	GO:0005576;GO:0005615;GO:0070062;GO:0005578;GO:0005509;GO:0005518;GO:0005201;GO:0043395;GO:0008201;GO:0002020;GO:0006915;GO:0007155;GO:0030198;GO:0003417;GO:0060173;GO:0043066;GO:0009887;GO:0001501	C:extracellular region;C:extracellular space;C:extracellular vesicular exosome;C:proteinaceous extracellular matrix;F:calcium ion binding;F:collagen binding;F:extracellular matrix structural constituent;F:heparan sulfate proteoglycan binding;F:heparin binding;F:protease binding;P:apoptotic process;P:cell adhesion;P:extracellular matrix organization;P:growth plate cartilage development;P:limb deve…	hsa:1311	IPR028492;IPR013320;IPR000742;IPR001881;IPR013032;IPR018097;IPR009030;IPR024665;IPR003367;IPR017897;IPR008859;IPR028974	Comp;ConA-like_dom;EG-like_dom;EGF-like_Ca-bd_dom;EGF-like_CS;EGF_Ca-bd_CS;Growth_fac_rcpt_N_dom;Thbs/COMP_coiled-coil;Thrombospondin_3-like_rpt;Thrombospondin_3_rpt;Thrombospondin_C;TSP_type-3_rpt	-
105	ENSCAFT00000023682	1.69384	4.85903	5.57007e-05	0.0154357	ENSCAFT00000023682	585	P21781	sp_human	Complete Sure	2e-143	97.42	194	195	Unexpected STOP codon at 3' end. Distance to subject end: 2417 aas, your sequence is shorter than subject: 459 - 3013 Selected protein is the only available option,	1	1	585	1	194	sp=Fibroblast growth factor 7 Homo sapiens (Human)	GO:0005576;GO:0005794;GO:0042056;GO:0008083;GO:0008201;GO:0031532;GO:0060445;GO:0007173;GO:0008544;GO:0038095;GO:0008543;GO:0031069;GO:0045087;GO:0008286;GO:0010463;GO:0048011;GO:0048015;GO:0050918;GO:0051781;GO:0008284;GO:0050679;GO:0060501;GO:0051549;GO:0010838;GO:0050731;GO:0034394;GO:0060665;GO:0009611;GO:0061033;GO:0007165	C:extracellular region;C:Golgi apparatus;F:chemoattractant activity;F:growth factor activity;F:heparin binding;P:actin cytoskeleton reorganization;P:branching involved in salivary gland morphogenesis;P:epidermal growth factor receptor signaling pathway;P:epidermis development;P:Fc-epsilon receptor signaling pathway;P:fibroblast growth factor receptor signaling pathway;P:hair follicle morphogenesi…	hsa:2252	IPR008996;IPR028247;IPR002209;IPR028142	Cytokine_IL1-like;FGF7;Fibroblast_GF_fam;IL-1_fam/FGF_fam	-
106	ENSCAFT00000023685	2.15483	2.64422	0.000189686	0.0262827	ENSCAFT00000023685	1452	Q99972	sp_human	Complete Sure	0	83.06	504	484	Selected protein is the only available option,	1	1	1452	15	504	sp=Myocilin Homo sapiens (Human)	GO:0005929;GO:0031410;GO:0005783;GO:0031012;GO:0005615;GO:0070062;GO:0005794;GO:0005743;GO:0005758;GO:0005741;GO:0033268;GO:0005578;GO:0001968;GO:0005109;GO:0032027;GO:0060348;GO:0045162;GO:0038133;GO:0022011;GO:0001953;GO:0035024;GO:0051497;GO:0031175;GO:0038031;GO:0001649;GO:0030335;GO:0051894;GO:0051901;GO:0014068;GO:0051897;GO:0051496;GO:1900026;GO:0043408;GO:0014734	C:cilium;C:cytoplasmic vesicle;C:endoplasmic reticulum;C:extracellular matrix;C:extracellular space;C:extracellular vesicular exosome;C:Golgi apparatus;C:mitochondrial inner membrane;C:mitochondrial intermembrane space;C:mitochondrial outer membrane;C:node of Ranvier;C:proteinaceous extracellular matrix;F:fibronectin binding;F:frizzled binding;F:myosin light chain binding;P:bone development;P:clu…	hsa:4653	IPR003112	Olfac-like	-
107	ENSCAFT00000023960	3.13402	0.780349	1.62685e-08	5.40128e-05	ENSCAFT00000023960	945	Q96DT0-5	sp_human	Complete Sure	0	85.3	314	315	Selected protein is the only available option,	1	1	945	1	313	E of Galectin-12 OS=Homo sapiens GN=LGALS12	GO:0005634;GO:0030395;GO:0097193	C:nucleus;F:lactose binding;P:intrinsic apoptotic signaling pathway	hsa:85329	IPR013320;IPR001079	ConA-like_dom;Galectin_CRD	-
108	ENSCAFT00000024176	-1.50936	5.55585	0.000202939	0.027422	ENSCAFT00000024176	1479	O60779	sp_human	Complete Sure	0	92.35	497	493	Selected protein is the only available option,	1	1	1479	1	497	sp=Thiamine transporter 1 Homo sapiens (Human)	GO:0016021;GO:0005886;GO:0008517;GO:0015234;GO:0015403;GO:0015884;GO:0044281;GO:0015888;GO:0042723;GO:0006766;GO:0006767	C:integral component of membrane;C:plasma membrane;F:folic acid transporter activity;F:thiamine transmembrane transporter activity;F:thiamine uptake transmembrane transporter activity;P:folic acid transport;P:small molecule metabolic process;P:thiamine transport;P:thiamine-containing compound metabolic process;P:vitamin metabolic process;P:water-soluble vitamin metabolic process	hsa:10560	IPR002666;IPR016196;IPR028338	Folate_carrier;MFS_dom_general_subst_transpt;ThTr-1	-
109	ENSCAFT00000024326	1.973	4.29858	6.56314e-05	0.0173076	ENSCAFT00000024326	4035	Q96Q06	sp_human	N_terminal Sure	0	69.02	1357	1327	Distance to subject end: 0 aas, not enough to search stop codon Selected protein is the only available option, Selected protein is the only available option,	1	55	4035	17	1357	sp=Perilipin-4 Homo sapiens (Human)	GO:0005737;GO:0005811;GO:0005886	C:cytoplasm;C:lipid particle;C:plasma membrane	hsa:729359	IPR004279	Perilipin	-
110	ENSCAFT00000024339	2.78323	1.30464	0.000365859	0.037154	ENSCAFT00000024339	NA	NA	NA	NA	NA	NA	NA	NA	NA	NA	NA	NA	NA	NA	NA	NA	NA	NA	NA	NA	NA	NA	NA	NA
111	ENSCAFT00000024343	1.45656	4.15339	0.000103892	0.0226484	ENSCAFT00000024343	1326	Q9BX97	sp_human	N_terminal Sure	0	78.33	442	442	Distance to subject end: 0 aas, not enough to search stop codon Selected protein is the only available option,	1	1	1326	1	442	sp=Plasmalemma vesicle-associated protein Homo sapiens (Human)	GO:0005901;GO:0009986;GO:0005737;GO:0016021;GO:0000165;GO:0002693;GO:0033209	C:caveola;C:cell surface;C:cytoplasm;C:integral component of membrane;P:MAPK cascade;P:positive regulation of cellular extravasation;P:tumor necrosis factor-mediated signaling pathway	hsa:83483	IPR009538	PV-1	-
112	ENSCAFT00000024573	1.61775	1.19802	0.000549522	0.0488298	ENSCAFT00000024573	NA	NA	NA	NA	NA	NA	NA	NA	NA	NA	NA	NA	NA	NA	NA	NA	NA	NA	NA	NA	NA	NA	NA	NA
113	ENSCAFT00000024854	1.94694	2.36193	1.83132e-05	0.00809245	ENSCAFT00000024854	477	P42857	sp_human	Internal Sure	6e-76	99.31	185	159	Distance to subject end: 0 aas, not enough to search stop codon Selected protein is the only available option, Selected protein is the only available option,	1	43	519	41	185	sp=Neuron-specific protein family member 1 Homo sapiens (Human)	GO:0005737;GO:0005794;GO:0016021;GO:0005634;GO:0048268;GO:0007212	C:cytoplasm;C:Golgi apparatus;C:integral component of membrane;C:nucleus;P:clathrin coat assembly;P:dopamine receptor signaling pathway	hsa:27065	IPR009431	Calcyon_neuron-sp	-
114	ENSCAFT00000025029	3.14605	3.24351	8.50333e-05	0.0204455	ENSCAFT00000025029	1992	Q9ULW8	sp_human	N_terminal Sure	0	92.02	664	664	Distance to subject end: 0 aas, not enough to search stop codon Selected protein is the only available option, Selected protein is the only available option,	1	1	1992	1	664	sp=Protein-arginine deiminase type-3 Homo sapiens (Human)	GO:0005737;GO:0005509;GO:0004668;GO:0018101	C:cytoplasm;F:calcium ion binding;F:protein-arginine deiminase activity;P:protein citrullination	hsa:51702	IPR008972;IPR004303;IPR013530;IPR013732;IPR013733;IPR016296	Cupredoxin;PAD;PAD_C;PAD_N;Prot_Arg_deaminase_cen_dom;Protein-arginine_deiminase_sub	EC:3.5.3.15
115	ENSCAFT00000025041	1.03051	5.50722	0.000536859	0.0487647	ENSCAFT00000025041	1440	Q9Y243	sp_human	Complete Sure	0	99.58	479	480	Selected protein is the only available option,	1	1	1440	1	479	sp=RAC-gamma serine/threonine-protein kinase Homo sapiens (Human)	GO:0005737;GO:0005794;GO:0005634;GO:0005886;GO:0005524;GO:0004672;GO:0004674;GO:0000002;GO:0006468;GO:0007165	C:cytoplasm;C:Golgi apparatus;C:nucleus;C:plasma membrane;F:ATP binding;F:protein kinase activity;F:protein serine/threonine kinase activity;P:mitochondrial genome maintenance;P:protein phosphorylation;P:signal transduction	hsa:10000	IPR000961;IPR011009;IPR001849;IPR011993;IPR017892;IPR000719;IPR017441;IPR002290;IPR008271	AGC-kinase_C;Kinase-like_dom;PH_domain;PH_like_dom;Pkinase_C;Prot_kinase_dom;Protein_kinase_ATP_BS;Ser/Thr_dual-sp_kinase;Ser/Thr_kinase_AS	EC:2.7.11.1
116	ENSCAFT00000025265	3.05382	4.50612	2.90338e-05	0.0103196	ENSCAFT00000025265	1362	Q04695	sp_human	Complete Sure	0	80.73	432	454	Selected protein is the only available option,	1	1	1362	84	431	sp=Keratin, type I cytoskeletal 17 Homo sapiens (Human)	GO:0071944;GO:0005737;GO:0070062;GO:0005882;GO:0042289;GO:0032395;GO:0005200;GO:0008544;GO:0045109;GO:0031424;GO:0002009;GO:0030307;GO:0051798;GO:0045727;GO:0007165	C:cell periphery;C:cytoplasm;C:extracellular vesicular exosome;C:intermediate filament;F:MHC class II protein binding;F:MHC class II receptor activity;F:structural constituent of cytoskeleton;P:epidermis development;P:intermediate filament organization;P:keratinization;P:morphogenesis of an epithelium;P:positive regulation of cell growth;P:positive regulation of hair follicle development;P:positi…	hsa:3872	IPR001664;IPR018039;IPR002957;IPR009053	IF;Intermediate_filament_CS;Keratin_I;Prefoldin	-
117	ENSCAFT00000025415	2.56627	1.61891	6.46072e-07	0.00081256	ENSCAFT00000025415	3135	Q86Z14	sp_human	N_terminal Sure	0	86.06	1044	1045	Distance to subject end: 1 aas, not enough to search stop codon Selected protein is the only available option, Selected protein is the only available option,	1	1	3135	1	1040	sp=Beta-klotho Homo sapiens (Human)	GO:0016021;GO:0005886;GO:0017134;GO:0004553;GO:0005975;GO:0007173;GO:0038095;GO:0008543;GO:0045087;GO:0008286;GO:0048011;GO:0048015;GO:0008284;GO:0090080	C:integral component of membrane;C:plasma membrane;F:fibroblast growth factor binding;F:hydrolase activity, hydrolyzing O-glycosyl compounds;P:carbohydrate metabolic process;P:epidermal growth factor receptor signaling pathway;P:Fc-epsilon receptor signaling pathway;P:fibroblast growth factor receptor signaling pathway;P:innate immune response;P:insulin receptor signaling pathway;P:neurotrophin T…	hsa:152831	IPR001360;IPR013781;IPR017853	Glyco_hydro_1;Glyco_hydro_catalytic_dom;Glycoside_hydrolase_SF	-
118	ENSCAFT00000026044	1.73416	3.08793	7.33926e-05	0.0187495	ENSCAFT00000026044	5421	Q9BYP7	sp_human	Complete Sure	0	86.27	1800	1807	Selected protein is the only available option,	1	1	5421	1	1800	sp=Serine/threonine-protein kinase WNK3 Homo sapiens (Human)	GO:0005912;GO:0005737;GO:0005923;GO:0005524;GO:0019869;GO:0004672;GO:0004674;GO:0035556;GO:0043066;GO:0051928;GO:0090004;GO:0032414;GO:0010800;GO:2000688;GO:2000682;GO:2000651;GO:0010765;GO:0046777;GO:0006468;GO:2000021	C:adherens junction;C:cytoplasm;C:tight junction;F:ATP binding;F:chloride channel inhibitor activity;F:protein kinase activity;F:protein serine/threonine kinase activity;P:intracellular signal transduction;P:negative regulation of apoptotic process;P:positive regulation of calcium ion transport;P:positive regulation of establishment of protein localization to plasma membrane;P:positive regulation…	hsa:65267	IPR011009;IPR024678;IPR000719;IPR002290;IPR008271	Kinase-like_dom;Kinase_OSR1/WNK_CCT;Prot_kinase_dom;Ser/Thr_dual-sp_kinase;Ser/Thr_kinase_AS	EC:2.7.11.1
119	ENSCAFT00000026053	2.39205	2.85406	0.000221203	0.0284778	ENSCAFT00000026053	NA	NA	NA	NA	NA	NA	NA	NA	NA	NA	NA	NA	NA	NA	NA	NA	NA	NA	NA	NA	NA	NA	NA	NA
120	ENSCAFT00000026587	2.47753	1.73057	5.00756e-05	0.0152263	ENSCAFT00000026587	NA	NA	NA	NA	NA	NA	NA	NA	NA	NA	NA	NA	NA	NA	NA	NA	NA	NA	NA	NA	NA	NA	NA	NA
121	ENSCAFT00000026815	-2.74406	6.88019	8.07185e-05	0.0199962	ENSCAFT00000026815	1323	O00591	sp_human	Complete Sure	0	95	440	441	Selected protein is the only available option,	1	1	1323	1	440	sp=Gamma-aminobutyric acid receptor subunit pi Homo sapiens (Human)	GO:0030054;GO:0034707;GO:0045211;GO:0005254;GO:0005230;GO:0004890;GO:0007165	C:cell junction;C:chloride channel complex;C:postsynaptic membrane;F:chloride channel activity;F:extracellular ligand-gated ion channel activity;F:GABA-A receptor activity;P:signal transduction	hsa:2568	IPR006028;IPR008100;IPR006202;IPR006201;IPR006029;IPR018000	GABAA/Glycine_rcpt;GABAAp_rcpt;Neur_chan_lig-bd;Neur_channel;Neurotrans-gated_channel_TM;Neurotransmitter_ion_chnl_CS	-
122	ENSCAFT00000027461	1.5401	2.09391	0.000523241	0.0477933	ENSCAFT00000027461	NA	NA	NA	NA	NA	NA	NA	NA	NA	NA	NA	NA	NA	NA	NA	NA	NA	NA	NA	NA	NA	NA	NA	NA
123	ENSCAFT00000027516	-1.46269	3.90491	0.00016052	0.024934	ENSCAFT00000027516	NA	NA	NA	NA	NA	NA	NA	NA	NA	NA	NA	NA	NA	NA	NA	NA	NA	NA	NA	NA	NA	NA	NA	NA
124	ENSCAFT00000027778	-5.92688	3.86105	0.000161651	0.024934	ENSCAFT00000027778	5820	P13535	sp_human	Complete Sure	0	97.16	1937	1940	Selected protein is the only available option,	1	1	5820	1	1937	sp=Myosin-8 Homo sapiens (Human)	GO:0005737;GO:0005829;GO:0005859;GO:0032982;GO:0030017;GO:0051015;GO:0005524;GO:0016887;GO:0000146;GO:0032027;GO:0008307;GO:0006200;GO:0006936;GO:0030049;GO:0003009	C:cytoplasm;C:cytosol;C:muscle myosin complex;C:myosin filament;C:sarcomere;F:actin filament binding;F:ATP binding;F:ATPase activity;F:microfilament motor activity;F:myosin light chain binding;F:structural constituent of muscle;P:ATP catabolic process;P:muscle contraction;P:muscle filament sliding;P:skeletal muscle contraction	hsa:4626	IPR000048;IPR027401;IPR001609;IPR004009;IPR002928;IPR027417	IQ_motif_EF-hand-BS;Myosin-like_IQ_dom;Myosin_head_motor_dom;Myosin_N;Myosin_tail;P-loop_NTPase	-
125	ENSCAFT00000027797	-11.7373	7.72646	2.09806e-06	0.00196557	ENSCAFT00000027797	5862	P12882	sp_human	Complete Sure	0	96.36	1939	1954	Selected protein is the only available option,	1	1	5862	1	1939	sp=Myosin-1 Homo sapiens (Human)	GO:0031672;GO:0036464;GO:0014704;GO:0005859;GO:0032982;GO:0005524;GO:0003774;GO:0006936	C:A band;C:cytoplasmic ribonucleoprotein granule;C:intercalated disc;C:muscle myosin complex;C:myosin filament;F:ATP binding;F:motor activity;P:muscle contraction	hsa:4619	IPR000048;IPR027401;IPR001609;IPR004009;IPR002928;IPR027417	IQ_motif_EF-hand-BS;Myosin-like_IQ_dom;Myosin_head_motor_dom;Myosin_N;Myosin_tail;P-loop_NTPase	-
126	ENSCAFT00000027817	2.22475	5.76724	1.42912e-06	0.00155774	ENSCAFT00000027817	273	P06703	sp_human	Complete Sure	1e-43	91.11	90	91	Selected protein is the only available option,	1	1	273	1	90	sp=Protein S100-A6 Homo sapiens (Human)	GO:0005737;GO:0005829;GO:0070062;GO:0031234;GO:0005635;GO:0005634;GO:0048471;GO:0001726;GO:0005509;GO:0048306;GO:0015075;GO:0042803;GO:0044548;GO:0005523;GO:0008270;GO:0007409;GO:0048146;GO:0007165	C:cytoplasm;C:cytosol;C:extracellular vesicular exosome;C:extrinsic component of cytoplasmic side of plasma membrane;C:nuclear envelope;C:nucleus;C:perinuclear region of cytoplasm;C:ruffle;F:calcium ion binding;F:calcium-dependent protein binding;F:ion transmembrane transporter activity;F:protein homodimerization activity;F:S100 protein binding;F:tropomyosin binding;F:zinc ion binding;P:axonogene…	hsa:6277	IPR011992;IPR018247;IPR002048;IPR001751;IPR013787	EF-hand-dom_pair;EF_Hand_1_Ca_BS;EF_hand_dom;S100/CaBP-9k_CS;S100_Ca-bd_sub	-
127	ENSCAFT00000027819	-7.22042	7.65023	7.31245e-05	0.0187495	ENSCAFT00000027819	5577	Q9UKX2	sp_human	N_terminal Sure	0	97.37	1941	1859	Distance to subject end: 82 aas, not enough to search stop codon your sequence is shorter than subject: 1859 - 1941 Selected protein is the only available option, Selected protein is the only available option,	1	1	5577	1	1859	sp=Myosin-2 Homo sapiens (Human)	GO:0031672;GO:0005826;GO:0005911;GO:0005829;GO:0005794;GO:0005859;GO:0030016;GO:0032982;GO:0043234;GO:0030017;GO:0005524;GO:0000146;GO:0038096;GO:0045087;GO:0061024;GO:0008152;GO:0006936;GO:0030049;GO:0001778;GO:0014823	C:A band;C:actomyosin contractile ring;C:cell-cell junction;C:cytosol;C:Golgi apparatus;C:muscle myosin complex;C:myofibril;C:myosin filament;C:protein complex;C:sarcomere;F:ATP binding;F:microfilament motor activity;P:Fc-gamma receptor signaling pathway involved in phagocytosis;P:innate immune response;P:membrane organization;P:metabolic process;P:muscle contraction;P:muscle filament sliding;P:p…	hsa:4620	IPR000048;IPR027401;IPR001609;IPR004009;IPR002928;IPR027417	IQ_motif_EF-hand-BS;Myosin-like_IQ_dom;Myosin_head_motor_dom;Myosin_N;Myosin_tail;P-loop_NTPase	-
128	ENSCAFT00000027883	-3.43994	5.2628	0.000218423	0.0284778	ENSCAFT00000027883	5376	P12883	sp_human	Complete Putative	2e-23	89.71	1935	1792	Separated hits, possible frame ERROR between 204 and 475, your sequence is shorter than subject: 1792 - 1935 . Was predicted as Complete, but is very much shorter than subject Selected protein is the only available option,	1	1	5376	1	1935	sp=Myosin-7 Homo sapiens (Human)	GO:0005737;GO:0005925;GO:0005859;GO:0016459;GO:0032982;GO:0005634;GO:0030017;GO:0001725;GO:0030018;GO:0030898;GO:0005524;GO:0016887;GO:0000146;GO:0007512;GO:0006200;GO:0006936;GO:0030049;GO:0002027;GO:0002026;GO:0006941;GO:0055010	C:cytoplasm;C:focal adhesion;C:muscle myosin complex;C:myosin complex;C:myosin filament;C:nucleus;C:sarcomere;C:stress fiber;C:Z disc;F:actin-dependent ATPase activity;F:ATP binding;F:ATPase activity;F:microfilament motor activity;P:adult heart development;P:ATP catabolic process;P:muscle contraction;P:muscle filament sliding;P:regulation of heart rate;P:regulation of the force of heart contracti…	hsa:4625	IPR000048;IPR027401;IPR001609;IPR004009;IPR002928;IPR027417	IQ_motif_EF-hand-BS;Myosin-like_IQ_dom;Myosin_head_motor_dom;Myosin_N;Myosin_tail;P-loop_NTPase	-
129	ENSCAFT00000028000	1.17045	5.57518	0.000246206	0.0309651	ENSCAFT00000028000	1257	Q86WD7	sp_human	Complete Sure	0	72.66	417	419	Selected protein is the only available option,	1	1	1257	1	416	sp=Serpin A9 Homo sapiens (Human)	GO:0005737;GO:0005615;GO:0016020;GO:0004867;GO:0010951;GO:0030162	C:cytoplasm;C:extracellular space;C:membrane;F:serine-type endopeptidase inhibitor activity;P:negative regulation of endopeptidase activity;P:regulation of proteolysis	hsa:327657	IPR023795;IPR023796;IPR000215	Serpin_CS;Serpin_dom;Serpin_fam	-
130	ENSCAFT00000028280	2.99063	5.05613	4.26451e-06	0.00360059	ENSCAFT00000028280	NA	NA	NA	NA	NA	NA	NA	NA	NA	NA	NA	NA	NA	NA	NA	NA	NA	NA	NA	NA	NA	NA	NA	NA
131	ENSCAFT00000028794	1.74795	4.41611	0.000589383	0.0488929	ENSCAFT00000028794	1377	Q9BU40-5	sp_human	Complete Sure	0	96.94	457	459	Selected protein is the only available option,	1	1	1377	1	457	5 of Chordin-like protein 1 OS=Homo sapiens GN=CHRDL1	GO:0005576;GO:0030509;GO:0030154;GO:0048749;GO:0001654;GO:0030514;GO:0007399;GO:0001503	C:extracellular region;P:BMP signaling pathway;P:cell differentiation;P:compound eye development;P:eye development;P:negative regulation of BMP signaling pathway;P:nervous system development;P:ossification	hsa:91851	IPR001007	VWF_C	-
132	ENSCAFT00000029283	2.16829	2.0161	0.000299682	0.0337917	ENSCAFT00000029283	237	P50238	sp_human	Complete Sure	6e-49	96.15	77	79	Selected protein is the only available option,	1	1	237	1	77	sp=Cysteine-rich protein 1 Homo sapiens (Human)	GO:0005737;GO:0003680;GO:0008301;GO:0042277;GO:0008270;GO:0008283;GO:0071236;GO:0071493;GO:0007507;GO:0006955;GO:0008630;GO:0060741;GO:0010468;GO:0010033;GO:0010043	C:cytoplasm;F:AT DNA binding;F:DNA binding, bending;F:peptide binding;F:zinc ion binding;P:cell proliferation;P:cellular response to antibiotic;P:cellular response to UV-B;P:heart development;P:immune response;P:intrinsic apoptotic signaling pathway in response to DNA damage;P:prostate gland stromal morphogenesis;P:regulation of gene expression;P:response to organic substance;P:response to zinc i…	hsa:1396	IPR001781	Znf_LIM	-
133	ENSCAFT00000030283	2.63775	1.4746	0.000154294	0.024934	ENSCAFT00000030283	528	Q8IXB3	sp_human	N_terminal Sure	9e-40	77.46	177	176	Distance to subject end: 1 aas, not enough to search stop codon Selected protein is the only available option, Selected protein is the only available option,	1	1	528	1	173	sp=Tumor suppressor candidate 5 Homo sapiens (Human)	GO:0016021;GO:0009607	C:integral component of membrane;P:response to biotic stimulus	hsa:286753	IPR007593	CD225/Dispanin_fam	-
134	ENSCAFT00000030382	1.99793	2.71633	0.000281394	0.0330992	ENSCAFT00000030382	648	Q8N5W9	sp_human	Complete Sure	0	85.58	0	216	Selected protein is the only available option,	1	1	648	1	214	sp=Protein FAM101B Homo sapiens (Human)	GO:0015629;GO:0031005;GO:0030036;GO:0001837	C:actin cytoskeleton;F:filamin binding;P:actin cytoskeleton organization;P:epithelial to mesenchymal transition	hsa:359845	IPR028215	FAM101	-
135	ENSCAFT00000030710	1.82579	3.36642	5.16745e-05	0.0152263	ENSCAFT00000030710	936	P45381	sp_human	Complete Sure	0	89.78	313	312	Selected protein is the only available option,	1	1	936	1	313	sp=Aspartoacylase Homo sapiens (Human)	GO:0005737;GO:0070062;GO:0005634;GO:0004046;GO:0019807;GO:0016788;GO:0046872;GO:0006533;GO:0022010;GO:0048714	C:cytoplasm;C:extracellular vesicular exosome;C:nucleus;F:aminoacylase activity;F:aspartoacylase activity;F:hydrolase activity, acting on ester bonds;F:metal ion binding;P:aspartate catabolic process;P:central nervous system myelination;P:positive regulation of oligodendrocyte differentiation	hsa:443	IPR016708;IPR007036	Aspartoacylase;Aste_AspA	EC:3.5.1.15
136	ENSCAFT00000031806	1.73268	3.82801	0.000262797	0.0318277	ENSCAFT00000031806	4968	D3DT71	sp_human	C_terminal Sure	0	97.33	1767	1656	ERROR#3, Sequence has a lot of errors or reference protein is too different Separated hits, possible frame ERROR between 1149 and 1756, and possible frame ERROR between 2166 and 2557, and possible frame ERROR between 2640 and 2917, and possible frame ERROR between 3099 and 3730, your sequence is shorter than subject: 1656 - 1690 Selected protein is the only available option, ERROR#3, Sequence has…	1	3730	4965	1356	1767	sp=Collagen, type XI, alpha 1, isoform CRA_b {ECO:0000313|EMBL:EAW72913.1} Homo sapiens (Human)	-	-	-	-	-	-	-	-	-
137	ENSCAFT00000031809	1.76252	4.41743	8.78989e-05	0.020454	ENSCAFT00000031809	5418	P12107	sp_human	Complete Putative	0	91.48	1806	1806	ERROR#3, Sequence has a lot of errors or reference protein is too different Separated hits, possible frame ERROR between 1599 and 2206, and possible frame ERROR between 2616 and 3007, and possible frame ERROR between 3090 and 3367, and possible frame ERROR between 3549 and 4180, W2: There is no M at the beginning, Selected protein is hit number 1 in blast result,	1	1	5418	7	1806	sp=Collagen alpha-1(XI) chain Homo sapiens (Human)	GO:0005592;GO:0005788;GO:0005576;GO:0050840;GO:0005201;GO:0046872;GO:0030674;GO:0001502;GO:0002063;GO:0030574;GO:0030199;GO:0050910;GO:0048704;GO:0035987;GO:0022617;GO:0030198;GO:0042472;GO:0006029;GO:0007605;GO:0035989;GO:0055010;GO:0007601	C:collagen type XI trimer;C:endoplasmic reticulum lumen;C:extracellular region;F:extracellular matrix binding;F:extracellular matrix structural constituent;F:metal ion binding;F:protein binding, bridging;P:cartilage condensation;P:chondrocyte development;P:collagen catabolic process;P:collagen fibril organization;P:detection of mechanical stimulus involved in sensory perception of sound;P:embryon…	hsa:1301	IPR008160;IPR013320;IPR000885;IPR001791	Collagen;ConA-like_dom;Fib_collagen_C;Laminin_G	-
138	ENSCAFT00000031878	3.61563	1.66911	2.29747e-08	6.2606e-05	ENSCAFT00000031878	591	O75596	sp_human	Complete Sure	1e-124	90.31	197	197	Selected protein is the only available option,	1	1	591	1	196	sp=C-type lectin domain family 3 member A Homo sapiens (Human)	GO:0005576;GO:0030246;GO:0001501	C:extracellular region;F:carbohydrate binding;P:skeletal system development	hsa:10143	IPR001304;IPR016186;IPR018378;IPR016187	C-type_lectin;C-type_lectin-like;C-type_lectin_CS;C-type_lectin_fold	-
139	ENSCAFT00000032207	2.15586	5.30898	0.000424901	0.0412583	ENSCAFT00000032207	1044	P00738-2	sp_human	Complete Sure	0	80.98	347	348	Selected protein is the only available option,	1	1	1044	1	347	2 of Haptoglobin OS=Homo sapiens GN=HP	GO:0072562;GO:0071682;GO:0005576;GO:0005615;GO:0070062;GO:0031838;GO:0016209;GO:0030492;GO:0004252;GO:0006953;GO:0006952;GO:0042742;GO:0002376;GO:2000296;GO:0051354;GO:0010942;GO:0042542	C:blood microparticle;C:endocytic vesicle lumen;C:extracellular region;C:extracellular space;C:extracellular vesicular exosome;C:haptoglobin-hemoglobin complex;F:antioxidant activity;F:hemoglobin binding;F:serine-type endopeptidase activity;P:acute-phase response;P:defense response;P:defense response to bacterium;P:immune system process;P:negative regulation of hydrogen peroxide catabolic process…	hsa:3240	IPR001254;IPR001314;IPR000436;IPR009003	Peptidase_S1;Peptidase_S1A;Sushi_SCR_CCP;Trypsin-like_Pept_dom	-
140	ENSCAFT00000032327	1.85261	1.3171	0.000580682	0.0488929	ENSCAFT00000032327	1629	Q8IZK6-2	sp_human	Complete Sure	0	91.26	538	536	Selected protein is hit number 2 in blast result,	1	22	1629	1	538	2 of Mucolipin-2 OS=Homo sapiens GN=MCOLN2	GO:0016021;GO:0005886;GO:0070588;GO:0034220;GO:0055085	C:integral component of membrane;C:plasma membrane;P:calcium ion transmembrane transport;P:ion transmembrane transport;P:transmembrane transport	hsa:255231	IPR013122	PKD1_2_channel	-
141	ENSCAFT00000032467	2.37803	0.11735	0.000373418	0.0375682	ENSCAFT00000032467	NA	NA	NA	NA	NA	NA	NA	NA	NA	NA	NA	NA	NA	NA	NA	NA	NA	NA	NA	NA	NA	NA	NA	NA
142	ENSCAFT00000032487	2.73957	0.492195	0.000173321	0.0256758	ENSCAFT00000032487	2118	Q8NCS7-2	sp_human	Complete Sure	0	76.7	717	706	Selected protein is the only available option,	1	1	2118	15	717	2 of Choline transporter-like protein 5 OS=Homo sapiens GN=SLC44A5	GO:0016021;GO:0005886;GO:0046474;GO:0006656;GO:0006644;GO:0044281;GO:0055085	C:integral component of membrane;C:plasma membrane;P:glycerophospholipid biosynthetic process;P:phosphatidylcholine biosynthetic process;P:phospholipid metabolic process;P:small molecule metabolic process;P:transmembrane transport	hsa:204962	IPR007603	Choline_transptr-like	-
143	ENSCAFT00000032492	2.98919	1.87261	3.47194e-05	0.0118263	ENSCAFT00000032492	3402	Q5RHP9	sp_human	N_terminal Sure	0	78.44	1530	1134	Distance to subject end: 396 aas, not enough to search stop codon your sequence is shorter than subject: 1134 - 1530 Selected protein is the only available option, Selected protein is the only available option,	1	1	3402	1	718	sp=Glutamate-rich protein 3 Homo sapiens (Human)	-	-	hsa:127254	IPR027962	DUF4590	-
144	ENSCAFT00000035558	1.48323	3.87598	0.000445039	0.0428023	ENSCAFT00000035558	615	Q8N565	sp_human	Complete Sure	9e-124	92.35	214	205	Selected protein is the only available option,	1	1	615	32	214	sp=Melanoregulin Homo sapiens (Human)	GO:0005886	C:plasma membrane	hsa:55686	-	-	-
145	ENSCAFT00000035562	2.31194	0.947434	0.000406252	0.0402288	ENSCAFT00000035562	1308	P16118	sp_human	N_terminal Sure	0	98.02	471	436	Unexpected STOP codon at 3' end. Distance to subject end: 31 aas, your sequence is shorter than subject: 436 - 471 Selected protein is the only available option, Selected protein is the only available option,	1	1	1308	5	409	sp=6-phosphofructo-2-kinase/fructose-2,6-bisphosphatase 1 Homo sapiens (Human)	GO:0043540;GO:0005829;GO:0003873;GO:0005524;GO:0004331;GO:0070095;GO:0005975;GO:0016311;GO:0006112;GO:0006003;GO:0006000;GO:0006094;GO:0006006;GO:0006096;GO:0035556;GO:0031100;GO:0033133;GO:0051591;GO:0033762;GO:0051384;GO:0032868;GO:0042594;GO:0044281	C:6-phosphofructo-2-kinase/fructose-2,6-biphosphatase complex;C:cytosol;F:6-phosphofructo-2-kinase activity;F:ATP binding;F:fructose-2,6-bisphosphate 2-phosphatase activity;F:fructose-6-phosphate binding;P:carbohydrate metabolic process;P:dephosphorylation;P:energy reserve metabolic process;P:fructose 2,6-bisphosphate metabolic process;P:fructose metabolic process;P:gluconeogenesis;P:glucose meta…	hsa:5207	IPR003094;IPR013079;IPR016260;IPR013078;IPR029033;IPR027417;IPR001345	6Pfruct_kin;6Phosfructo_kin;Bifunct_6PFK/fruc_bisP_Ptase;His_Pase_superF_clade-1;His_PPase_superfam;P-loop_NTPase;PG/BPGM_mutase_AS	-
146	ENSCAFT00000035962	1.49989	2.42957	0.000347905	0.0364632	ENSCAFT00000035962	2391	Q9UBK2	sp_human	Complete Sure	0	96.74	798	797	Selected protein is the only available option,	1	1	2391	1	798	sp=Peroxisome proliferator-activated receptor gamma coactivator 1-alpha Homo sapiens (Human)	GO:0005829;GO:0005665;GO:0005654;GO:0005634;GO:0050681;GO:0031490;GO:0003677;GO:0016922;GO:0030374;GO:0000166;GO:0003723;GO:0001104;GO:0043565;GO:0003713;GO:0008134;GO:0031625;GO:0008209;GO:0030521;GO:0050873;GO:0001678;GO:0045333;GO:0071398;GO:0071456;GO:0071250;GO:0034599;GO:0097067;GO:0071356;GO:0032922;GO:0007586;GO:0019395;GO:0051552;GO:0006012;GO:0006094;GO:0007005;GO:0006397;GO:0045820;GO:…	C:cytosol;C:DNA-directed RNA polymerase II, core complex;C:nucleoplasm;C:nucleus;F:androgen receptor binding;F:chromatin DNA binding;F:DNA binding;F:ligand-dependent nuclear receptor binding;F:ligand-dependent nuclear receptor transcription coactivator activity;F:nucleotide binding;F:RNA binding;F:RNA polymerase II transcription cofactor activity;F:sequence-specific DNA binding;F:transcription co…	hsa:10891	IPR012677;IPR000504	Nucleotide-bd_a/b_plait;RRM_dom	-
147	ENSCAFT00000036352	3.13827	4.94763	0.000157487	0.024934	ENSCAFT00000036352	1536	P19961	sp_human	Complete Sure	0	90.61	511	512	Selected protein is hit number 2 in blast result,	1	1	1536	1	511	sp=Alpha-amylase 2B Homo sapiens (Human)	GO:0070062;GO:0004556;GO:0046872;GO:0005975;GO:0007586	C:extracellular vesicular exosome;F:alpha-amylase activity;F:metal ion binding;P:carbohydrate metabolic process;P:digestion	hsa:280	IPR006048;IPR006046;IPR015902;IPR013780;IPR006047;IPR006589;IPR013781;IPR017853	A-amylase_b_C;Alpha_amylase;Glyco_hydro_13;Glyco_hydro_13_b;Glyco_hydro_13_cat_dom;Glyco_hydro_13_sub_cat_dom;Glyco_hydro_catalytic_dom;Glycoside_hydrolase_SF	EC:3.2.1.1
148	ENSCAFT00000036679	1.2523	6.32665	0.000154868	0.024934	ENSCAFT00000036679	2190	P16284-5	sp_human	N_terminal Sure	0	71.88	708	730	Possible protein fusion, Selected protein is hit number 3 in blast result,	1	1	2190	1	702	Delta14-15 of Platelet endothelial cell adhesion molecule OS=Homo sapiens GN=PECAM1	GO:0030054;GO:0005615;GO:0070062;GO:0016021;GO:0005886;GO:0031092;GO:0007596;GO:0007155;GO:0008037;GO:0050904;GO:0030198;GO:0072011;GO:0050900;GO:0006909;GO:0030168;GO:0002576;GO:0007165	C:cell junction;C:extracellular space;C:extracellular vesicular exosome;C:integral component of membrane;C:plasma membrane;C:platelet alpha granule membrane;P:blood coagulation;P:cell adhesion;P:cell recognition;P:diapedesis;P:extracellular matrix organization;P:glomerular endothelium development;P:leukocyte migration;P:phagocytosis;P:platelet activation;P:platelet degranulation;P:signal transduc…	hsa:5175	IPR007110;IPR013783;IPR003599	Ig-like_dom;Ig-like_fold;Ig_sub	-
149	ENSCAFT00000037512	3.1912	2.50118	9.93646e-05	0.0225224	ENSCAFT00000037512	NA	NA	NA	NA	NA	NA	NA	NA	NA	NA	NA	NA	NA	NA	NA	NA	NA	NA	NA	NA	NA	NA	NA	NA
150	ENSCAFT00000037573	-1.75675	4.31123	0.000338812	0.0362151	ENSCAFT00000037573	2538	P98155-2	sp_human	Complete Sure	0	96.45	845	846	Selected protein is the only available option,	1	1	2538	1	845	Short of Very low-density lipoprotein receptor OS=Homo sapiens GN=VLDLR	GO:0005905;GO:0016021;GO:0016020;GO:0005886;GO:0043235;GO:0034361;GO:0034185;GO:0005509;GO:0048306;GO:0001948;GO:0034437;GO:0005041;GO:0038025;GO:0034189;GO:0030229;GO:0008203;GO:0034436;GO:0006869;GO:0007613;GO:0000122;GO:0007399;GO:1900006;GO:0045860;GO:0006898;GO:0038026;GO:0007165;GO:0021517;GO:0034447	C:coated pit;C:integral component of membrane;C:membrane;C:plasma membrane;C:receptor complex;C:very-low-density lipoprotein particle;F:apolipoprotein binding;F:calcium ion binding;F:calcium-dependent protein binding;F:glycoprotein binding;F:glycoprotein transporter activity;F:low-density lipoprotein receptor activity;F:reelin receptor activity;F:very-low-density lipoprotein particle binding;F:ve…	hsa:7436	IPR011042;IPR000742;IPR001881;IPR013032;IPR000152;IPR018097;IPR023415;IPR000033;IPR002172	6-blade_b-propeller_TolB-like;EG-like_dom;EGF-like_Ca-bd_dom;EGF-like_CS;EGF-type_Asp/Asn_hydroxyl_site;EGF_Ca-bd_CS;LDLR_class-A_CS;LDLR_classB_rpt;LDrepeatLR_classA_rpt	-
151	ENSCAFT00000037824	2.31339	1.66918	0.000160295	0.024934	ENSCAFT00000037824	3114	Q86Z14	sp_human	Complete Sure	0	86.11	1044	1038	Selected protein is the only available option,	1	1	3114	1	1037	sp=Beta-klotho Homo sapiens (Human)	GO:0016021;GO:0005886;GO:0017134;GO:0004553;GO:0005975;GO:0007173;GO:0038095;GO:0008543;GO:0045087;GO:0008286;GO:0048011;GO:0048015;GO:0008284;GO:0090080	C:integral component of membrane;C:plasma membrane;F:fibroblast growth factor binding;F:hydrolase activity, hydrolyzing O-glycosyl compounds;P:carbohydrate metabolic process;P:epidermal growth factor receptor signaling pathway;P:Fc-epsilon receptor signaling pathway;P:fibroblast growth factor receptor signaling pathway;P:innate immune response;P:insulin receptor signaling pathway;P:neurotrophin T…	hsa:152831	IPR001360;IPR013781;IPR017853	Glyco_hydro_1;Glyco_hydro_catalytic_dom;Glycoside_hydrolase_SF	-
152	ENSCAFT00000037981	1.73657	1.34557	0.00058596	0.0488929	ENSCAFT00000037981	2496	P16109	sp_human	Complete Sure	0	77.02	830	832	Selected protein is the only available option,	1	1	2496	1	830	sp=P-selectin Homo sapiens (Human)	GO:0005737;GO:0009897;GO:0005615;GO:0005887;GO:0005634;GO:0005886;GO:0031092;GO:0031088;GO:0042806;GO:0043208;GO:0008201;GO:0001530;GO:0070492;GO:0033691;GO:0007596;GO:0007155;GO:0050829;GO:0007157;GO:0006954;GO:0007159;GO:0050900;GO:0050901;GO:0030168;GO:0002576;GO:0002687;GO:0014068;GO:0010572;GO:0033623;GO:0032496	C:cytoplasm;C:external side of plasma membrane;C:extracellular space;C:integral component of plasma membrane;C:nucleus;C:plasma membrane;C:platelet alpha granule membrane;C:platelet dense granule membrane;F:fucose binding;F:glycosphingolipid binding;F:heparin binding;F:lipopolysaccharide binding;F:oligosaccharide binding;F:sialic acid binding;P:blood coagulation;P:cell adhesion;P:defense response…	hsa:6403	IPR001304;IPR016186;IPR018378;IPR016187;IPR000742;IPR013032;IPR002396;IPR000436	C-type_lectin;C-type_lectin-like;C-type_lectin_CS;C-type_lectin_fold;EG-like_dom;EGF-like_CS;Selectin_superfamily;Sushi_SCR_CCP	-
153	ENSCAFT00000037985	1.95681	1.07961	0.000249926	0.0311931	ENSCAFT00000037985	2490	P16109	sp_human	N_terminal Putative	0	76.12	830	830	W2: There is no M at the beginning, Distance to subject end: 0 aas, not enough to search stop codon Selected protein is the only available option, Selected protein is the only available option,	1	1	2490	2	830	sp=P-selectin Homo sapiens (Human)	GO:0005737;GO:0009897;GO:0005615;GO:0005887;GO:0005634;GO:0005886;GO:0031092;GO:0031088;GO:0042806;GO:0043208;GO:0008201;GO:0001530;GO:0070492;GO:0033691;GO:0007596;GO:0007155;GO:0050829;GO:0007157;GO:0006954;GO:0007159;GO:0050900;GO:0050901;GO:0030168;GO:0002576;GO:0002687;GO:0014068;GO:0010572;GO:0033623;GO:0032496	C:cytoplasm;C:external side of plasma membrane;C:extracellular space;C:integral component of plasma membrane;C:nucleus;C:plasma membrane;C:platelet alpha granule membrane;C:platelet dense granule membrane;F:fucose binding;F:glycosphingolipid binding;F:heparin binding;F:lipopolysaccharide binding;F:oligosaccharide binding;F:sialic acid binding;P:blood coagulation;P:cell adhesion;P:defense response…	hsa:6403	IPR001304;IPR016186;IPR018378;IPR016187;IPR000742;IPR013032;IPR002396;IPR000436	C-type_lectin;C-type_lectin-like;C-type_lectin_CS;C-type_lectin_fold;EG-like_dom;EGF-like_CS;Selectin_superfamily;Sushi_SCR_CCP	-
154	ENSCAFT00000038186	1.65661	5.88011	2.13213e-05	0.00893853	ENSCAFT00000038186	1416	P06858	sp_human	Complete Sure	0	91.58	475	472	Selected protein is the only available option,	1	1	1416	1	475	sp=Lipoprotein lipase Homo sapiens (Human)	GO:0031225;GO:0009986;GO:0042627;GO:0031012;GO:0005576;GO:0005615;GO:0070062;GO:0005886;GO:0034361;GO:0034185;GO:0008201;GO:0004465;GO:0004620;GO:0005102;GO:0017129;GO:0004806;GO:0034371;GO:0006633;GO:0042157;GO:0006644;GO:0007603;GO:0010886;GO:0010744;GO:0010890;GO:0009409;GO:0042493;GO:0001523;GO:0044281;GO:0019432;GO:0019433;GO:0070328;GO:0006641;GO:0034372	C:anchored component of membrane;C:cell surface;C:chylomicron;C:extracellular matrix;C:extracellular region;C:extracellular space;C:extracellular vesicular exosome;C:plasma membrane;C:very-low-density lipoprotein particle;F:apolipoprotein binding;F:heparin binding;F:lipoprotein lipase activity;F:phospholipase activity;F:receptor binding;F:triglyceride binding;F:triglyceride lipase activity;P:chyl…	hsa:4023	IPR029058;IPR000734;IPR008976;IPR013818;IPR002330;IPR016272;IPR001024	AB_hydrolase;Lipase;Lipase_LipOase;Lipase_N;Lipo_Lipase;Lipoprotein_lipase_LIPH;PLAT/LH2_dom	-
155	ENSCAFT00000038867	-7.52643	4.43084	0.000592098	0.0488929	ENSCAFT00000038867	786	P45378-5	sp_human	Complete Sure	5e-87	95.89	245	262	Selected protein is the only available option,	1	1	786	27	245	5 of Troponin T, fast skeletal muscle OS=Homo sapiens GN=TNNT3	GO:0005829;GO:0005861;GO:0048306;GO:0005523;GO:0030172;GO:0031013;GO:0006200;GO:0030049;GO:0043462;GO:0006942;GO:0003009	C:cytosol;C:troponin complex;F:calcium-dependent protein binding;F:tropomyosin binding;F:troponin C binding;F:troponin I binding;P:ATP catabolic process;P:muscle filament sliding;P:regulation of ATPase activity;P:regulation of striated muscle contraction;P:skeletal muscle contraction	hsa:7140	IPR027707;IPR027708;IPR001978	TNNT;Tnnt3;Troponin	-
156	ENSCAFT00000039013	3.35789	4.75831	0.000121877	0.0245111	ENSCAFT00000039013	1350	P19961	sp_human	N_terminal Sure	0	90.65	511	450	Unexpected STOP codon at 3' end. Distance to subject end: 61 aas, your sequence is shorter than subject: 450 - 511 Selected protein is hit number 2 in blast result, Selected protein is the only available option,	1	1	1350	1	449	sp=Alpha-amylase 2B Homo sapiens (Human)	GO:0070062;GO:0004556;GO:0046872;GO:0005975;GO:0007586	C:extracellular vesicular exosome;F:alpha-amylase activity;F:metal ion binding;P:carbohydrate metabolic process;P:digestion	hsa:280	IPR006048;IPR006046;IPR015902;IPR013780;IPR006047;IPR006589;IPR013781;IPR017853	A-amylase_b_C;Alpha_amylase;Glyco_hydro_13;Glyco_hydro_13_b;Glyco_hydro_13_cat_dom;Glyco_hydro_13_sub_cat_dom;Glyco_hydro_catalytic_dom;Glycoside_hydrolase_SF	EC:3.2.1.1
157	ENSCAFT00000039662	2.04938	3.07787	2.76893e-05	0.0102891	ENSCAFT00000039662	834	P10451-4	sp_human	Complete Sure	8e-94	59.87	292	278	Selected protein is the only available option,	1	1	834	1	292	D of Osteopontin OS=Homo sapiens GN=SPP1	GO:0045177;GO:0042995;GO:0005576;GO:0005615;GO:0070062;GO:0048471;GO:0050840;GO:0031214;GO:0007155;GO:0046697;GO:0007566;GO:0022617;GO:0030198;GO:0006954;GO:0048685;GO:0030593;GO:0001649;GO:0045780;GO:0010811;GO:0048545;GO:0033280	C:apical part of cell;C:cell projection;C:extracellular region;C:extracellular space;C:extracellular vesicular exosome;C:perinuclear region of cytoplasm;F:extracellular matrix binding;P:biomineral tissue development;P:cell adhesion;P:decidualization;P:embryo implantation;P:extracellular matrix disassembly;P:extracellular matrix organization;P:inflammatory response;P:negative regulation of collate…	hsa:6696	IPR002038;IPR019841	Osteopontin;Osteopontin_CS	-
158	ENSCAFT00000039667	2.18536	4.20137	6.24317e-07	0.00081256	ENSCAFT00000039667	900	P10451-4	sp_human	Complete Sure	2e-102	61.87	292	300	Selected protein is the only available option,	1	1	900	1	292	D of Osteopontin OS=Homo sapiens GN=SPP1	GO:0045177;GO:0042995;GO:0005576;GO:0005615;GO:0070062;GO:0048471;GO:0050840;GO:0031214;GO:0007155;GO:0046697;GO:0007566;GO:0022617;GO:0030198;GO:0006954;GO:0048685;GO:0030593;GO:0001649;GO:0045780;GO:0010811;GO:0048545;GO:0033280	C:apical part of cell;C:cell projection;C:extracellular region;C:extracellular space;C:extracellular vesicular exosome;C:perinuclear region of cytoplasm;F:extracellular matrix binding;P:biomineral tissue development;P:cell adhesion;P:decidualization;P:embryo implantation;P:extracellular matrix disassembly;P:extracellular matrix organization;P:inflammatory response;P:negative regulation of collate…	hsa:6696	IPR002038;IPR019841	Osteopontin;Osteopontin_CS	-
159	ENSCAFT00000039715	1.44048	2.12665	0.000480338	0.0448773	ENSCAFT00000039715	558	Q9UI36-2	sp_human	Internal Sure	1e-69	93.55	708	186	Distance to subject end: 12 aas, not enough to search stop codon your sequence is shorter than subject: 186 - 708 Selected protein is the only available option, Selected protein is the only available option,	1	1	558	521	696	2 of Dachshund homolog 1 OS=Homo sapiens GN=DACH1	GO:0005737;GO:0005634;GO:0005667;GO:0003677;GO:0001078;GO:0001075;GO:0008283;GO:0046545;GO:0030336;GO:0060244;GO:0048147;GO:0010944;GO:0007585;GO:0001967	C:cytoplasm;C:nucleus;C:transcription factor complex;F:DNA binding;F:RNA polymerase II core promoter proximal region sequence-specific DNA binding transcription factor activity involved in negative regulation of transcription;F:RNA polymerase II core promoter sequence-specific DNA binding transcription factor activity involved in preinitiation complex assembly;P:cell proliferation;P:development o…	hsa:1602	IPR009061;IPR003380	DNA-bd_dom_put;Transform_Ski	-
160	ENSCAFT00000043301	1.78135	4.51291	0.000123709	0.0245111	ENSCAFT00000043301	5421	P12107	sp_human	Complete Sure	0	95.54	1806	1807	ERROR#3, Sequence has a lot of errors or reference protein is too different Separated hits, possible frame ERROR between 1602 and 2209, and possible frame ERROR between 2619 and 3010, and possible frame ERROR between 3093 and 3370, and possible frame ERROR between 3552 and 4183, Selected protein is hit number 1 in blast result,	1	1	5421	42	1806	sp=Collagen alpha-1(XI) chain Homo sapiens (Human)	GO:0005592;GO:0005788;GO:0005576;GO:0050840;GO:0005201;GO:0046872;GO:0030674;GO:0001502;GO:0002063;GO:0030574;GO:0030199;GO:0050910;GO:0048704;GO:0035987;GO:0022617;GO:0030198;GO:0042472;GO:0006029;GO:0007605;GO:0035989;GO:0055010;GO:0007601	C:collagen type XI trimer;C:endoplasmic reticulum lumen;C:extracellular region;F:extracellular matrix binding;F:extracellular matrix structural constituent;F:metal ion binding;F:protein binding, bridging;P:cartilage condensation;P:chondrocyte development;P:collagen catabolic process;P:collagen fibril organization;P:detection of mechanical stimulus involved in sensory perception of sound;P:embryon…	hsa:1301	IPR008160;IPR013320;IPR000885;IPR001791	Collagen;ConA-like_dom;Fib_collagen_C;Laminin_G	-
161	ENSCAFT00000043604	-2.93147	2.7719	0.000148288	0.024934	ENSCAFT00000043604	486	P48788	sp_human	C_terminal Sure	5e-103	95.65	182	162	Selected protein is the only available option,	1	1	486	22	182	sp=Troponin I, fast skeletal muscle Homo sapiens (Human)	GO:0005829;GO:0005634;GO:0005861;GO:0031014;GO:0030049;GO:0045893;GO:0003009	C:cytosol;C:nucleus;C:troponin complex;F:troponin T binding;P:muscle filament sliding;P:positive regulation of transcription, DNA-templated;P:skeletal muscle contraction	hsa:7136	IPR001978	Troponin	-
162	ENSCAFT00000043791	2.02353	3.00582	0.000149743	0.024934	ENSCAFT00000043791	NA	NA	NA	NA	NA	NA	NA	NA	NA	NA	NA	NA	NA	NA	NA	NA	NA	NA	NA	NA	NA	NA	NA	NA
163	ENSCAFT00000043878	1.93054	5.06417	1.03218e-05	0.00584467	ENSCAFT00000043878	4767	Q96Q06-2	sp_human	Complete Sure	0	69.79	1423	1589	ERROR#3, Sequence has a lot of errors or reference protein is too different Overlapping hits, possible frame ERROR between 3315 and 805, your sequence is longer than subject: 1589 - 1423 Selected protein is the only available option,	1	1	4767	17	1423	2 of Perilipin-4 OS=Homo sapiens GN=PLIN4	GO:0005737;GO:0005811;GO:0005886	C:cytoplasm;C:lipid particle;C:plasma membrane	hsa:729359	IPR004279	Perilipin	-
164	ENSCAFT00000044354	1.60859	1.50116	0.000598695	0.0489673	ENSCAFT00000044354	NA	NA	NA	NA	NA	NA	NA	NA	NA	NA	NA	NA	NA	NA	NA	NA	NA	NA	NA	NA	NA	NA	NA	NA
165	ENSCAFT00000044570	1.69963	6.09418	0.00012098	0.0245111	ENSCAFT00000044570	3432	Q2UY09	sp_human	Complete Sure	0	85.55	1125	1144	Selected protein is the only available option,	1	1	3432	1	1124	sp=Collagen alpha-1(XXVIII) chain Homo sapiens (Human)	GO:0005604;GO:0005581;GO:0005788;GO:0005576;GO:0004867;GO:0007155;GO:0030198	C:basement membrane;C:collagen trimer;C:endoplasmic reticulum lumen;C:extracellular region;F:serine-type endopeptidase inhibitor activity;P:cell adhesion;P:extracellular matrix organization	hsa:340267	IPR008160;IPR002223;IPR020901;IPR002035	Collagen;Prot_inh_Kunz-m;Prtase_inh_Kunz-CS;VWF_A	-
166	ENSCAFT00000044593	1.40271	4.22955	8.82723e-05	0.020454	ENSCAFT00000044593	4188	Q2V2M9-2	sp_human	C_terminal Sure	6e-74	87	1401	1396	ERROR#3, Sequence has a lot of errors or reference protein is too different Separated hits, possible frame ERROR between 600 and 1156, and possible frame ERROR between 2337 and 2524, Selected protein is the only available option, Selected protein is the only available option,	1	1	4188	198	1401	2 of FH1/FH2 domain-containing protein 3 OS=Homo sapiens GN=FHOD3	GO:0005865;GO:0051639;GO:0055003;GO:0030837;GO:0045214	C:striated muscle thin filament;P:actin filament network formation;P:cardiac myofibril assembly;P:negative regulation of actin filament polymerization;P:sarcomere organization	hsa:80206	IPR016024;IPR014767;IPR015425;IPR027651;IPR014768	ARM-type_fold;Diaphanous_autoregulatory;FH2_Formin;FHOD3;GTPase-bd/formin_homology_3	-
167	ENSCAFT00000044657	3.12916	3.40333	0.00041792	0.0409161	ENSCAFT00000044657	882	P19961-2	sp_human	N_terminal Sure	0	89.42	370	294	Unexpected STOP codon at 3' end. Distance to subject end: 76 aas, your sequence is shorter than subject: 294 - 370 Selected protein is the only available option, Selected protein is the only available option,	1	1	882	1	293	2 of Alpha-amylase 2B OS=Homo sapiens GN=AMY2B	GO:0070062;GO:0004556;GO:0046872;GO:0005975;GO:0007586	C:extracellular vesicular exosome;F:alpha-amylase activity;F:metal ion binding;P:carbohydrate metabolic process;P:digestion	hsa:280	IPR006048;IPR006046;IPR015902;IPR013780;IPR006047;IPR006589;IPR013781;IPR017853	A-amylase_b_C;Alpha_amylase;Glyco_hydro_13;Glyco_hydro_13_b;Glyco_hydro_13_cat_dom;Glyco_hydro_13_sub_cat_dom;Glyco_hydro_catalytic_dom;Glycoside_hydrolase_SF	EC:3.2.1.1
168	ENSCAFT00000044694	1.99461	1.01353	0.000125484	0.0245111	ENSCAFT00000044694	1059	Q8IYA7	sp_human	Complete Sure	0	95.45	352	353	Selected protein is the only available option,	1	1	1059	1	352	sp=Homeobox protein Mohawk Homo sapiens (Human)	GO:0005634;GO:0000978;GO:0001078;GO:0001077;GO:0030199;GO:0007517;GO:0045662;GO:0032967;GO:0035990;GO:0002932	C:nucleus;F:RNA polymerase II core promoter proximal region sequence-specific DNA binding;F:RNA polymerase II core promoter proximal region sequence-specific DNA binding transcription factor activity involved in negative regulation of transcription;F:RNA polymerase II core promoter proximal region sequence-specific DNA binding transcription factor activity involved in positive regulation of trans…	hsa:283078	IPR017970;IPR001356;IPR008422;IPR009057	Homeobox_CS;Homeobox_dom;Homeobox_KN_domain;Homeodomain-like	-
169	ENSCAFT00000044827	3.40917	2.59678	0.000268991	0.0320888	ENSCAFT00000044827	NA	NA	NA	NA	NA	NA	NA	NA	NA	NA	NA	NA	NA	NA	NA	NA	NA	NA	NA	NA	NA	NA	NA	NA
170	ENSCAFT00000044854	-1.38791	6.77641	0.000125928	0.0245111	ENSCAFT00000044854	3630	O00533	sp_human	Complete Sure	0	91.87	1208	1210	Selected protein is the only available option,	1	1	3630	17	1208	sp=Neural cell adhesion molecule L1-like protein Homo sapiens (Human)	GO:0045177;GO:0030425;GO:0070062;GO:0016021;GO:0005886;GO:0005578;GO:0008344;GO:0007411;GO:0031103;GO:0007155;GO:0050890;GO:0035640;GO:0043524;GO:0001764;GO:0007165	C:apical part of cell;C:dendrite;C:extracellular vesicular exosome;C:integral component of membrane;C:plasma membrane;C:proteinaceous extracellular matrix;P:adult locomotory behavior;P:axon guidance;P:axon regeneration;P:cell adhesion;P:cognition;P:exploration behavior;P:negative regulation of neuron apoptotic process;P:neuron migration;P:signal transduction	hsa:10752	IPR003961;IPR007110;IPR013783;IPR013098;IPR003599;IPR003598;IPR026966	Fibronectin_type3;Ig-like_dom;Ig-like_fold;Ig_I-set;Ig_sub;Ig_sub2;Neurofascin/L1/NrCAM_C	-
171	ENSCAFT00000044947	2.08713	4.84754	2.56281e-07	0.00041902	ENSCAFT00000044947	NA	NA	NA	NA	NA	NA	NA	NA	NA	NA	NA	NA	NA	NA	NA	NA	NA	NA	NA	NA	NA	NA	NA	NA
172	ENSCAFT00000045017	-7.25616	5.85943	0.000540451	0.0487927	ENSCAFT00000045017	2322	Q9UKX2	sp_human	C_terminal Sure	0	96.77	1941	774	your sequence is shorter than subject: 774 - 1941 Selected protein is the only available option, Selected protein is the only available option,	1	1	2322	1169	1941	sp=Myosin-2 Homo sapiens (Human)	GO:0031672;GO:0005826;GO:0005911;GO:0005829;GO:0005794;GO:0005859;GO:0030016;GO:0032982;GO:0043234;GO:0030017;GO:0005524;GO:0000146;GO:0038096;GO:0045087;GO:0061024;GO:0008152;GO:0006936;GO:0030049;GO:0001778;GO:0014823	C:A band;C:actomyosin contractile ring;C:cell-cell junction;C:cytosol;C:Golgi apparatus;C:muscle myosin complex;C:myofibril;C:myosin filament;C:protein complex;C:sarcomere;F:ATP binding;F:microfilament motor activity;P:Fc-gamma receptor signaling pathway involved in phagocytosis;P:innate immune response;P:membrane organization;P:metabolic process;P:muscle contraction;P:muscle filament sliding;P:p…	hsa:4620	IPR000048;IPR027401;IPR001609;IPR004009;IPR002928;IPR027417	IQ_motif_EF-hand-BS;Myosin-like_IQ_dom;Myosin_head_motor_dom;Myosin_N;Myosin_tail;P-loop_NTPase	-
173	ENSCAFT00000045027	1.90344	4.06645	0.000194589	0.0267355	ENSCAFT00000045027	NA	NA	NA	NA	NA	NA	NA	NA	NA	NA	NA	NA	NA	NA	NA	NA	NA	NA	NA	NA	NA	NA	NA	NA
174	ENSCAFT00000045114	2.01601	1.68228	6.55789e-06	0.00466181	ENSCAFT00000045114	NA	NA	NA	NA	NA	NA	NA	NA	NA	NA	NA	NA	NA	NA	NA	NA	NA	NA	NA	NA	NA	NA	NA	NA
175	ENSCAFT00000045799	2.38048	2.15226	2.45233e-07	0.00041902	ENSCAFT00000045799	3963	Q587J7	sp_human	Complete Sure	0	79.62	1177	1321	Query too long, your sequence is longer than subject: 1321 - 1177 Selected protein is the only available option,	1	1	3963	4	1162	sp=Putative ATP-dependent RNA helicase TDRD12 Homo sapiens (Human)	GO:0005524;GO:0004386;GO:0003676;GO:0030154;GO:0043046;GO:0009566;GO:0031047;GO:0007140;GO:0007275;GO:0034587;GO:0007283	F:ATP binding;F:helicase activity;F:nucleic acid binding;P:cell differentiation;P:DNA methylation involved in gamete generation;P:fertilization;P:gene silencing by RNA;P:male meiosis;P:multicellular organismal development;P:piRNA metabolic process;P:spermatogenesis	hsa:91646	IPR011545;IPR027417;IPR002999	DEAD/DEAH_box_helicase_dom;P-loop_NTPase;Tudor	EC:3.6.4.13
176	ENSCAFT00000045978	1.21531	6.46849	0.000408439	0.0402288	ENSCAFT00000045978	636	P35625	sp_human	Complete Sure	9e-145	99.05	211	212	Selected protein is the only available option,	1	1	636	1	211	sp=Metalloproteinase inhibitor 3 Homo sapiens (Human)	GO:0005604;GO:0070062;GO:0005634;GO:0046872;GO:0008191;GO:0071310;GO:0010951;GO:0051045;GO:0007601	C:basement membrane;C:extracellular vesicular exosome;C:nucleus;F:metal ion binding;F:metalloendopeptidase inhibitor activity;P:cellular response to organic substance;P:negative regulation of endopeptidase activity;P:negative regulation of membrane protein ectodomain proteolysis;P:visual perception	hsa:7078	IPR001134;IPR001820;IPR008993;IPR027465;IPR015612	Netrin_domain;Prot_inh_TIMP;TIMP-like_OB-fold;TIMP_C_dom;Tissue_inhib_metalloprotease_3	-
177	ENSCAFT00000046232	1.57711	3.07	0.000188945	0.0262827	ENSCAFT00000046232	1086	Q9Y6R1-4	sp_human	N_terminal Sure	0	98.3	995	362	Unexpected STOP codon at 3' end. Distance to subject end: 633 aas, your sequence is shorter than subject: 362 - 995 Selected protein is hit number 1 in blast result, Selected protein is the only available option,	1	1	1086	1	352	4 of Electrogenic sodium bicarbonate cotransporter 1 OS=Homo sapiens GN=SLC4A4	GO:0016323;GO:0070062;GO:0005887;GO:0005886;GO:0005452;GO:0008510;GO:0015701;GO:0006811;GO:0035725;GO:0055085;GO:0006810	C:basolateral plasma membrane;C:extracellular vesicular exosome;C:integral component of plasma membrane;C:plasma membrane;F:inorganic anion exchanger activity;F:sodium:bicarbonate symporter activity;P:bicarbonate transport;P:ion transport;P:sodium ion transmembrane transport;P:transmembrane transport;P:transport	hsa:8671	IPR013769;IPR011531;IPR003020;IPR003024;IPR016152	Band3_cytoplasmic_dom;HCO3_transpt_C;HCO3_transpt_euk;Na/HCO3_transpt;PTrfase/Anion_transptr	-
178	ENSCAFT00000046303	1.20745	6.78531	0.000360098	0.0369981	ENSCAFT00000046303	2313	P16284	sp_human	Complete Sure	0	72.12	738	739	Selected protein is the only available option,	1	97	2313	1	738	sp=Platelet endothelial cell adhesion molecule Homo sapiens (Human)	GO:0030054;GO:0005615;GO:0070062;GO:0016021;GO:0005886;GO:0031092;GO:0007596;GO:0007155;GO:0008037;GO:0050904;GO:0030198;GO:0072011;GO:0050900;GO:0006909;GO:0030168;GO:0002576;GO:0007165	C:cell junction;C:extracellular space;C:extracellular vesicular exosome;C:integral component of membrane;C:plasma membrane;C:platelet alpha granule membrane;P:blood coagulation;P:cell adhesion;P:cell recognition;P:diapedesis;P:extracellular matrix organization;P:glomerular endothelium development;P:leukocyte migration;P:phagocytosis;P:platelet activation;P:platelet degranulation;P:signal transduc…	hsa:5175	IPR007110;IPR013783;IPR003599	Ig-like_dom;Ig-like_fold;Ig_sub	-
179	ENSCAFT00000046326	3.0983	4.94234	0.000174209	0.0256758	ENSCAFT00000046326	1527	P19961	sp_human	Complete Sure	0	89.63	511	509	Selected protein is hit number 2 in blast result,	1	1	1527	1	511	sp=Alpha-amylase 2B Homo sapiens (Human)	GO:0070062;GO:0004556;GO:0046872;GO:0005975;GO:0007586	C:extracellular vesicular exosome;F:alpha-amylase activity;F:metal ion binding;P:carbohydrate metabolic process;P:digestion	hsa:280	IPR006048;IPR006046;IPR015902;IPR013780;IPR006047;IPR006589;IPR013781;IPR017853	A-amylase_b_C;Alpha_amylase;Glyco_hydro_13;Glyco_hydro_13_b;Glyco_hydro_13_cat_dom;Glyco_hydro_13_sub_cat_dom;Glyco_hydro_catalytic_dom;Glycoside_hydrolase_SF	EC:3.2.1.1
180	ENSCAFT00000047030	2.47236	0.336977	9.68991e-06	0.00584467	ENSCAFT00000047030	231	P04921-2	sp_human	Internal Sure	6e-28	83.33	107	77	Unexpected STOP codon at 3' end. Distance to subject end: 1 aas, Selected protein is the only available option, Selected protein is the only available option,	1	67	297	54	107	Glycophorin-D of Glycophorin-C OS=Homo sapiens GN=GYPC	GO:0030863;GO:0005887;GO:0016020;GO:0005886	C:cortical cytoskeleton;C:integral component of plasma membrane;C:membrane;C:plasma membrane	hsa:2995	IPR003585	Neurexin-like	-
181	ENSCAFT00000047210	3.53876	1.41727	0.000133756	0.024572	ENSCAFT00000047210	NA	NA	NA	NA	NA	NA	NA	NA	NA	NA	NA	NA	NA	NA	NA	NA	NA	NA	NA	NA	NA	NA	NA	NA
182	ENSCAFT00000047225	-5.07137	6.88882	0.000220038	0.0284778	ENSCAFT00000047225	393	P03973	sp_human	Complete Sure	9e-53	63.85	132	131	Selected protein is the only available option,	1	1	393	1	129	sp=Antileukoproteinase Homo sapiens (Human)	GO:0070062;GO:0004866;GO:0019899;GO:0004867;GO:0032091;GO:0045071	C:extracellular vesicular exosome;F:endopeptidase inhibitor activity;F:enzyme binding;F:serine-type endopeptidase inhibitor activity;P:negative regulation of protein binding;P:negative regulation of viral genome replication	hsa:6590	IPR029712;IPR008197	ALP;WAP	-
183	ENSCAFT00000047245	1.43753	3.14708	0.000141772	0.024934	ENSCAFT00000047245	5391	Q9BYP7-2	sp_human	Complete Sure	0	86.41	1790	1797	Selected protein is the only available option,	1	1	5391	1	1790	2 of Serine/threonine-protein kinase WNK3 OS=Homo sapiens GN=WNK3	GO:0005912;GO:0005737;GO:0005923;GO:0005524;GO:0019869;GO:0004672;GO:0004674;GO:0035556;GO:0043066;GO:0051928;GO:0090004;GO:0032414;GO:0010800;GO:2000688;GO:2000682;GO:2000651;GO:0010765;GO:0046777;GO:0006468;GO:2000021	C:adherens junction;C:cytoplasm;C:tight junction;F:ATP binding;F:chloride channel inhibitor activity;F:protein kinase activity;F:protein serine/threonine kinase activity;P:intracellular signal transduction;P:negative regulation of apoptotic process;P:positive regulation of calcium ion transport;P:positive regulation of establishment of protein localization to plasma membrane;P:positive regulation…	hsa:65267	IPR011009;IPR024678;IPR000719;IPR002290;IPR008271	Kinase-like_dom;Kinase_OSR1/WNK_CCT;Prot_kinase_dom;Ser/Thr_dual-sp_kinase;Ser/Thr_kinase_AS	EC:2.7.11.1
184	ENSCAFT00000047259	3.20702	5.12597	0.000245864	0.0309651	ENSCAFT00000047259	NA	NA	NA	NA	NA	NA	NA	NA	NA	NA	NA	NA	NA	NA	NA	NA	NA	NA	NA	NA	NA	NA	NA	NA
185	ENSCAFT00000047484	2.89954	4.3053	0.000270841	0.0320888	ENSCAFT00000047484	NA	NA	NA	NA	NA	NA	NA	NA	NA	NA	NA	NA	NA	NA	NA	NA	NA	NA	NA	NA	NA	NA	NA	NA
186	ENSCAFT00000047619	-1.38459	6.79404	0.000284023	0.0331699	ENSCAFT00000047619	3630	O00533	sp_human	Complete Sure	0	91.87	1208	1210	Selected protein is the only available option,	1	1	3630	17	1208	sp=Neural cell adhesion molecule L1-like protein Homo sapiens (Human)	GO:0045177;GO:0030425;GO:0070062;GO:0016021;GO:0005886;GO:0005578;GO:0008344;GO:0007411;GO:0031103;GO:0007155;GO:0050890;GO:0035640;GO:0043524;GO:0001764;GO:0007165	C:apical part of cell;C:dendrite;C:extracellular vesicular exosome;C:integral component of membrane;C:plasma membrane;C:proteinaceous extracellular matrix;P:adult locomotory behavior;P:axon guidance;P:axon regeneration;P:cell adhesion;P:cognition;P:exploration behavior;P:negative regulation of neuron apoptotic process;P:neuron migration;P:signal transduction	hsa:10752	IPR003961;IPR007110;IPR013783;IPR013098;IPR003599;IPR003598;IPR026966	Fibronectin_type3;Ig-like_dom;Ig-like_fold;Ig_I-set;Ig_sub;Ig_sub2;Neurofascin/L1/NrCAM_C	-
187	ENSCAFT00000047963	2.04045	2.49697	0.000177306	0.0256758	ENSCAFT00000047963	2982	Q8IX30	sp_human	Complete Sure	0	96.58	993	994	Selected protein is the only available option,	1	1	2982	1	993	sp=Signal peptide, CUB and EGF-like domain-containing protein 3 Homo sapiens (Human)	GO:0009986;GO:0005576;GO:0005509;GO:0051291;GO:0051260	C:cell surface;C:extracellular region;F:calcium ion binding;P:protein heterooligomerization;P:protein homooligomerization	hsa:222663	IPR026823;IPR000859;IPR000742;IPR001881;IPR013032;IPR000152;IPR018097;IPR024731;IPR009030;IPR011641	cEGF;CUB_dom;EG-like_dom;EGF-like_Ca-bd_dom;EGF-like_CS;EGF-type_Asp/Asn_hydroxyl_site;EGF_Ca-bd_CS;EGF_dom_MSP1-like;Growth_fac_rcpt_N_dom;Tyr-kin_ephrin_A/B_rcpt-like	-
188	ENSCAFT00000048397	2.07137	3.63109	3.45545e-05	0.0118263	ENSCAFT00000048397	834	D6RH14	tr_human	Complete Putative	0.038	53.85	70	278	Selected protein is the only available option, No stop codon before M and M found is too far from subject M, your sequence is longer than subject: 1362 - 171 Unexpected STOP codon at 3' end. Distance to subject end: 25 aas, your sequence is shorter than subject: 739 - 914 Separated hits, possible frame ERROR between 255 and 814, Query too long, your sequence is longer than subject: 428 - 306 Unex…	1	1	834	22	47	sp=Membrane protein FAM159B {ECO:0000313|Ensembl:ENSP00000426194} Homo sapiens (Human)	-	-	-	-	-	-	-	-	-
189	ENSCAFT00000048777	1.64061	2.81662	0.000257661	0.0316749	ENSCAFT00000048777	1404	P58400	sp_human	Complete Sure	0	91.53	442	468	Selected protein is the only available option,	1	1	1404	1	442	sp=Neurexin-1-beta Homo sapiens (Human)	GO:0044295;GO:0030054;GO:0009986;GO:0030139;GO:0016021;GO:0005886;GO:0042734;GO:0005246;GO:0048306;GO:0050839;GO:0046872;GO:0097109;GO:0005102;GO:0030534;GO:0001525;GO:0016339;GO:0021707;GO:0045184;GO:0097112;GO:0097116;GO:0097117;GO:0007157;GO:0007612;GO:0097114;GO:0051490;GO:0097118;GO:0007158;GO:0023041;GO:0007269;GO:0090004;GO:2000463;GO:0090129;GO:0051968;GO:0097119;GO:0097104;GO:0097105;GO:…	C:axonal growth cone;C:cell junction;C:cell surface;C:endocytic vesicle;C:integral component of membrane;C:plasma membrane;C:presynaptic membrane;F:calcium channel regulator activity;F:calcium-dependent protein binding;F:cell adhesion molecule binding;F:metal ion binding;F:neuroligin family protein binding;F:receptor binding;P:adult behavior;P:angiogenesis;P:calcium-dependent cell-cell adhesion;P…	hsa:9378	IPR013320;IPR001791;IPR003585;IPR027789	ConA-like_dom;Laminin_G;Neurexin-like;Syndecan/Neurexin_dom	-
190	ENSCAFT00000048848	1.28949	4.51626	0.000572642	0.0488901	ENSCAFT00000048848	1326	Q9BX97	sp_human	Complete Sure	0	79.86	442	442	Selected protein is the only available option,	1	1	1326	1	442	sp=Plasmalemma vesicle-associated protein Homo sapiens (Human)	GO:0005901;GO:0009986;GO:0005737;GO:0016021;GO:0000165;GO:0002693;GO:0033209	C:caveola;C:cell surface;C:cytoplasm;C:integral component of membrane;P:MAPK cascade;P:positive regulation of cellular extravasation;P:tumor necrosis factor-mediated signaling pathway	hsa:83483	IPR009538	PV-1	-
191	ENSCAFT00000049003	3.18629	4.88065	0.000426462	0.0412583	ENSCAFT00000049003	333	Q15323	sp_human	Internal Sure	1e-55	95.83	416	111	Unexpected STOP codon at 3' end. Distance to subject end: 109 aas, your sequence is shorter than subject: 111 - 416 Selected protein is the only available option, Selected protein is the only available option,	1	1	333	197	292	sp=Keratin, type I cuticular Ha1 Homo sapiens (Human)	GO:0005615;GO:0070062;GO:0005882;GO:0005200;GO:0008544	C:extracellular space;C:extracellular vesicular exosome;C:intermediate filament;F:structural constituent of cytoskeleton;P:epidermis development	hsa:3881	IPR001664;IPR018039;IPR002957	IF;Intermediate_filament_CS;Keratin_I	-
192	ENSCAFT00000049166	-2.02957	2.29485	0.000158585	0.024934	ENSCAFT00000049166	1659	Q96FL9	sp_human	Complete Sure	0	90.04	552	553	Selected protein is the only available option,	1	1	1659	1	552	sp=Polypeptide N-acetylgalactosaminyltransferase 14 Homo sapiens (Human)	GO:0000139;GO:0016021;GO:0030246;GO:0046872;GO:0004653;GO:0044267;GO:0016266;GO:0043687	C:Golgi membrane;C:integral component of membrane;F:carbohydrate binding;F:metal ion binding;F:polypeptide N-acetylgalactosaminyltransferase activity;P:cellular protein metabolic process;P:O-glycan processing;P:post-translational protein modification	hsa:79623	IPR027791;IPR001173;IPR029044;IPR000772	Galactosyl_T_C;Glyco_trans_2-like;Nucleotide-diphossugar_trans;Ricin_B_lectin	EC:2.4.1.41
193	ENSCAFT00000049250	2.51653	0.7564	0.000512914	0.0471132	ENSCAFT00000049250	3303	Q14C87	sp_human	N_terminal Sure	0	82.4	1099	1101	Distance to subject end: 0 aas, not enough to search stop codon Selected protein is the only available option, Selected protein is the only available option,	1	1	3303	1	1099	sp=Transmembrane protein 132D Homo sapiens (Human)	GO:0016021;GO:0010923	C:integral component of membrane;P:negative regulation of phosphatase activity	hsa:121256	IPR026307	TMEM132	-
194	ENSCAFT00000049351	2.16217	4.37074	1.5993e-05	0.00747103	ENSCAFT00000049351	3150	Q96Q06-2	sp_human	Internal Sure	0	69.59	1423	1050	ERROR#3, Sequence has a lot of errors or reference protein is too different Distance to subject end: 346 aas, not enough to search stop codon your sequence is shorter than subject: 1050 - 1423 Selected protein is the only available option,	1	1	3150	29	1077	2 of Perilipin-4 OS=Homo sapiens GN=PLIN4	GO:0005737;GO:0005811;GO:0005886	C:cytoplasm;C:lipid particle;C:plasma membrane	hsa:729359	IPR004279	Perilipin	-
195	ENSCAFT00000049424	2.94655	0.857613	1.65177e-08	5.40128e-05	ENSCAFT00000049424	918	Q96DT0-3	sp_human	C_terminal Sure	0	85.53	327	306	Selected protein is the only available option, Selected protein is the only available option,	1	1	918	23	326	C of Galectin-12 OS=Homo sapiens GN=LGALS12	GO:0005634;GO:0030395;GO:0097193	C:nucleus;F:lactose binding;P:intrinsic apoptotic signaling pathway	hsa:85329	IPR013320;IPR001079	ConA-like_dom;Galectin_CRD	-
196	ENSCAFT00000049439	1.29915	4.53289	8.88215e-05	0.020454	ENSCAFT00000049439	NA	NA	NA	NA	NA	NA	NA	NA	NA	NA	NA	NA	NA	NA	NA	NA	NA	NA	NA	NA	NA	NA	NA	NA
197	ENSCAFT00000049642	2.69302	0.749917	0.000469365	0.0443591	ENSCAFT00000049642	690	Q6ZP80	sp_human	Complete Sure	3e-120	93.45	229	230	Selected protein is the only available option,	1	1	690	1	229	sp=Transmembrane protein 182 Homo sapiens (Human)	GO:0016021	C:integral component of membrane	hsa:130827	IPR004031;IPR026763	PMP22/EMP/MP20/Claudin;TMEM182	-
198	ENSCAFT00000049862	2.08597	2.03277	1.90477e-05	0.00819552	ENSCAFT00000049862	1083	Q96Q06-2	sp_human	Internal Sure	3e-108	71.94	1423	361	ERROR#3, Sequence has a lot of errors or reference protein is too different Distance to subject end: 991 aas, not enough to search stop codon your sequence is shorter than subject: 361 - 1423 Selected protein is the only available option,	2	2	1084	72	431	2 of Perilipin-4 OS=Homo sapiens GN=PLIN4	GO:0005737;GO:0005811;GO:0005886	C:cytoplasm;C:lipid particle;C:plasma membrane	hsa:729359	IPR004279	Perilipin	-
199	ENSCAFT00000049936	1.56102	4.43085	1.1924e-05	0.00628893	ENSCAFT00000049936	2805	Q9HCH5-2	sp_human	Complete Sure	0	96.28	376	377	Selected protein is hit number 2 in blast result,	1	1675	2805	1	376	2 of Synaptotagmin-like protein 2 OS=Homo sapiens GN=SYTL2	GO:0005737;GO:0070382;GO:0019897;GO:0005794;GO:0042470;GO:0016020;GO:0005634;GO:0005886;GO:0042043;GO:0019902;GO:0005546;GO:0001786;GO:0006887;GO:0006886;GO:0010923;GO:0070257;GO:0006904;GO:0016192	C:cytoplasm;C:exocytic vesicle;C:extrinsic component of plasma membrane;C:Golgi apparatus;C:melanosome;C:membrane;C:nucleus;C:plasma membrane;F:neurexin family protein binding;F:phosphatase binding;F:phosphatidylinositol-4,5-bisphosphate binding;F:phosphatidylserine binding;P:exocytosis;P:intracellular protein transport;P:negative regulation of phosphatase activity;P:positive regulation of mucus …	hsa:54843	IPR000008;IPR027006;IPR010911;IPR013083	C2_dom;SYTL2;Znf_FYVE-typ;Znf_RING/FYVE/PHD	-
200	ENSCAFT00000049991	1.97109	4.51537	0.000177454	0.0256758	ENSCAFT00000049991	783	Q13145	sp_human	Complete Sure	4e-176	96.54	260	261	Selected protein is the only available option,	1	1	783	1	260	sp=BMP and activin membrane-bound inhibitor homolog Homo sapiens (Human)	GO:0005737;GO:0016021;GO:0005886;GO:0005109;GO:0005114;GO:0016477;GO:0030512;GO:0090263;GO:0035413;GO:0008284;GO:0010718;GO:0032092;GO:0045893;GO:0008360;GO:0007179	C:cytoplasm;C:integral component of membrane;C:plasma membrane;F:frizzled binding;F:type II transforming growth factor beta receptor binding;P:cell migration;P:negative regulation of transforming growth factor beta receptor signaling pathway;P:positive regulation of canonical Wnt signaling pathway;P:positive regulation of catenin import into nucleus;P:positive regulation of cell proliferation;P:p…	hsa:25805	IPR009345	BAMBI	-

## Sheet: AD vs He, DeSeq2
	X	baseMean	log2FoldChange	lfcSE	stat	pvalue	padj	Gene_ID	fasta_length	Subject_id	db_name	Status	e_value	p_ident	s_length	protein_length	Warning_msgs	frame	ORF_start	ORF_end	s_start	s_end	Description	go_id	go_description	kegg_id	interpro_id	interpro_description	ec_id	pfam_id	pfam_description	unipathway_id
1	ENSCAFT00000000039	86.7913	0.755949	0.237163	3.18746	0.00143528	0.0481196	ENSCAFT00000000039	1518	Q96KN2	sp_human	N_terminal Sure	0	86.39	507	506	Distance to subject end: 0 aas, not enough to search stop codon Selected protein is the only available option, Selected protein is the only available option,	1	1	1518	1	507	sp=Beta-Ala-His dipeptidase Homo sapiens (Human)	GO:0005576;GO:0004180;GO:0016805;GO:0046872;GO:0008237;GO:0034701	C:extracellular region;F:carboxypeptidase activity;F:dipeptidase activity;F:metal ion binding;F:metallopeptidase activity;F:tripeptidase activity	hsa:84735	IPR001261;IPR017153;IPR002933;IPR011650	ArgE/DapE_CS;GSH_degradosome_DUG1;Peptidase_M20;Peptidase_M20_dimer	EC:3.4.13.20
2	ENSCAFT00000000084	451.413	1.30931	0.394415	3.31961	0.000901425	0.0397184	ENSCAFT00000000084	1194	Q96P15	sp_human	Complete Sure	0	81.38	392	398	Selected protein is the only available option,	1	1	1194	1	392	sp=Serpin B11 Homo sapiens (Human)	GO:0005737;GO:0005615;GO:0004867;GO:0010951;GO:0030162	C:cytoplasm;C:extracellular space;F:serine-type endopeptidase inhibitor activity;P:negative regulation of endopeptidase activity;P:regulation of proteolysis	-	IPR023795;IPR023796;IPR000215	Serpin_CS;Serpin_dom;Serpin_fam	-
3	ENSCAFT00000000188	2293.78	-0.663357	0.187739	-3.5334	0.000410245	0.0246395	ENSCAFT00000000188	1407	O75390	sp_human	Complete Putative	0	96.92	466	469	W2: There is no M at the beginning, Selected protein is the only available option,	1	1	1407	13	466	sp=Citrate synthase, mitochondrial Homo sapiens (Human)	GO:0070062;GO:0005759;GO:0005739;GO:0005634;GO:0004108;GO:0044822;GO:0005975;GO:0044262;GO:0044237;GO:0044281;GO:0006099	C:extracellular vesicular exosome;C:mitochondrial matrix;C:mitochondrion;C:nucleus;F:citrate (Si)-synthase activity;F:poly(A) RNA binding;P:carbohydrate metabolic process;P:cellular carbohydrate metabolic process;P:cellular metabolic process;P:small molecule metabolic process;P:tricarboxylic acid cycle	hsa:1431	IPR016142;IPR002020;IPR016141;IPR019810;IPR010109	Citrate_synth-like_lrg_a-sub;Citrate_synthase-like;Citrate_synthase-like_core;Citrate_synthase_AS;Citrate_synthase_euk	EC:2.3.3.1
4	ENSCAFT00000000329	273.366	1.43355	0.390377	3.67223	0.000240439	0.017542	ENSCAFT00000000329	603	Q16878	sp_human	Complete Sure	4e-144	93.5	200	201	Selected protein is the only available option,	1	1	603	1	200	sp=Cysteine dioxygenase type 1 Homo sapiens (Human)	GO:0005829;GO:0017172;GO:0008198;GO:0034641;GO:0006534;GO:0006954;GO:0019448;GO:0007595;GO:0055114;GO:0043200;GO:0051591;GO:0045471;GO:0033762;GO:0051384;GO:0044281;GO:0000097;GO:0000098;GO:0000096;GO:0042412	C:cytosol;F:cysteine dioxygenase activity;F:ferrous iron binding;P:cellular nitrogen compound metabolic process;P:cysteine metabolic process;P:inflammatory response;P:L-cysteine catabolic process;P:lactation;P:oxidation-reduction process;P:response to amino acid;P:response to cAMP;P:response to ethanol;P:response to glucagon;P:response to glucocorticoid;P:small molecule metabolic process;P:sulfur…	hsa:1036	IPR010300;IPR014710;IPR011051	Cys_dOase_I;RmlC-like_jellyroll;RmlC_Cupin	EC:1.13.11.20
5	ENSCAFT00000000363	624.619	0.990436	0.215077	4.60503	4.12414e-06	0.00122059	ENSCAFT00000000363	2292	P10242-12	sp_human	Complete Sure	0	95.05	323	764	your sequence is longer than subject: 764 - 323 Selected protein is hit number 2 in blast result,	1	1	2292	1	323	12 of Transcriptional activator Myb OS=Homo sapiens GN=MYB	GO:0016363;GO:0003682;GO:0000978;GO:0001077;GO:0030183;GO:0007596;GO:0006816;GO:0006338;GO:0048566;GO:0000082;GO:0048872;GO:0001701;GO:0000122;GO:0045892;GO:0051571;GO:0051574;GO:0045624;GO:0045944;GO:0045893;GO:0006355;GO:0048538	C:nuclear matrix;F:chromatin binding;F:RNA polymerase II core promoter proximal region sequence-specific DNA binding;F:RNA polymerase II core promoter proximal region sequence-specific DNA binding transcription factor activity involved in positive regulation of transcription;P:B cell differentiation;P:blood coagulation;P:calcium ion transport;P:chromatin remodeling;P:embryonic digestive tract dev…	hsa:4602	IPR015395;IPR009057;IPR017930;IPR001005;IPR012642	C-myb_C;Homeodomain-like;Myb_dom;SANT/Myb;Tscrpt_reg_Wos2-domain	-
6	ENSCAFT00000000446	18.9122	1.27355	0.399185	3.19038	0.00142084	0.0481196	ENSCAFT00000000446	1527	O15528	sp_human	Complete Sure	0	88.39	508	509	Selected protein is the only available option,	1	1	1527	1	508	sp=25-hydroxyvitamin D-1 alpha hydroxylase, mitochondrial Homo sapiens (Human)	GO:0005737;GO:0005741;GO:0005739;GO:0004498;GO:0020037;GO:0005506;GO:0030282;GO:0036378;GO:0055074;GO:0006816;GO:0046697;GO:0070314;GO:0010956;GO:0030308;GO:0008285;GO:0045618;GO:0010980;GO:0070564;GO:0030500;GO:0043627;GO:0034341;GO:0032496;GO:0033280;GO:0044281;GO:0008202;GO:0042369;GO:0042359;GO:0006766;GO:0006805	C:cytoplasm;C:mitochondrial outer membrane;C:mitochondrion;F:calcidiol 1-monooxygenase activity;F:heme binding;F:iron ion binding;P:bone mineralization;P:calcitriol biosynthetic process from calciol;P:calcium ion homeostasis;P:calcium ion transport;P:decidualization;P:G1 to G0 transition;P:negative regulation of calcidiol 1-monooxygenase activity;P:negative regulation of cell growth;P:negative re…	hsa:1594	IPR001128;IPR017972;IPR002401	Cyt_P450;Cyt_P450_CS;Cyt_P450_E_grp-I	EC:1.14.13.13
7	ENSCAFT00000000466	134.431	-0.750197	0.233457	-3.21342	0.00131163	0.0471337	ENSCAFT00000000466	NA	NA	NA	NA	NA	NA	NA	NA	NA	NA	NA	NA	NA	NA	NA	NA	NA	NA	NA	NA	NA	NA	NA	NA
8	ENSCAFT00000000677	284.723	0.802716	0.191303	4.19604	2.71625e-05	0.00434767	ENSCAFT00000000677	2124	Q8IYT3	sp_human	Complete Sure	0	83.62	715	708	Selected protein is the only available option,	1	1	2124	20	715	sp=Coiled-coil domain-containing protein 170 Homo sapiens (Human)	-	-	hsa:80129	-	-	-
9	ENSCAFT00000000717	773.15	0.706938	0.215839	3.2753	0.00105548	0.042021	ENSCAFT00000000717	6624	P23467-3	sp_human	N_terminal Sure	0	87.6	2215	2208	Distance to subject end: 7 aas, not enough to search stop codon Selected protein is the only available option,	1	1	6624	1	2208	3 of Receptor-type tyrosine-protein phosphatase beta OS=Homo sapiens GN=PTPRB	GO:0005887;GO:0043235;GO:0005001;GO:0001525;GO:0016311;GO:0035335;GO:0006796;GO:0006470	C:integral component of plasma membrane;C:receptor complex;F:transmembrane receptor protein tyrosine phosphatase activity;P:angiogenesis;P:dephosphorylation;P:peptidyl-tyrosine dephosphorylation;P:phosphate-containing compound metabolic process;P:protein dephosphorylation	hsa:5787	IPR003961;IPR013783;IPR029021;IPR000387;IPR016130;IPR000242	Fibronectin_type3;Ig-like_fold;Prot-tyrosine_phosphatase-like;Tyr/Dual-sp_Pase;Tyr_Pase_AS;Tyr_Pase_rcpt/non-rcpt	-
10	ENSCAFT00000000809	273.259	1.22046	0.316367	3.85775	0.000114435	0.0109193	ENSCAFT00000000809	NA	NA	NA	NA	NA	NA	NA	NA	NA	NA	NA	NA	NA	NA	NA	NA	NA	NA	NA	NA	NA	NA	NA	NA
11	ENSCAFT00000000870	90.7948	1.1206	0.323959	3.45908	0.00054203	0.0291174	ENSCAFT00000000870	1320	Q8N9S9	sp_human	Complete Sure	0	81.86	440	440	Selected protein is the only available option,	1	1	1320	1	440	sp=Sorting nexin-31 Homo sapiens (Human)	GO:0043234;GO:0035091;GO:0015031	C:protein complex;F:phosphatidylinositol binding;P:protein transport	hsa:169166	IPR001683	Phox	-
12	ENSCAFT00000000938	123.323	1.43906	0.392461	3.66676	0.00024564	0.0175933	ENSCAFT00000000938	426	O95868	sp_human	N_terminal Sure	8e-36	66.67	133	142	Unexpected STOP codon at 3' end. Distance to subject end: 1 aas, Selected protein is the only available option,	1	1	426	22	106	sp=Lymphocyte antigen 6 complex locus protein G6d Homo sapiens (Human)	GO:0031225;GO:0042995;GO:0005886	C:anchored component of membrane;C:cell projection;C:plasma membrane	hsa:58530	IPR026524	LY6G6d/LY6G6f	-
13	ENSCAFT00000001011	85.1965	1.36684	0.374612	3.64868	0.000263594	0.0186038	ENSCAFT00000001011	573	E5RK99	tr_human	Complete Sure	2e-77	99.12	113	114	your sequence is shorter than subject: 191 - 243 Selected protein is hit number 1 in blast result, Selected protein is the only available option,	1	232	573	1	113	sp=Collagen triple helix repeat-containing protein 1 {ECO:0000313|Ensembl:ENSP00000430399} Homo sapiens (Human)	-	-	-	-	-	-	-	-	-
14	ENSCAFT00000001083	306.868	1.25707	0.212511	5.91533	3.31204e-09	5.77251e-06	ENSCAFT00000001083	1494	Q15389-2	sp_human	Complete Sure	0	98.19	497	498	Selected protein is the only available option,	1	1	1494	1	497	2 of Angiopoietin-1 OS=Homo sapiens GN=ANGPT1	GO:0005576;GO:0005615;GO:0070062;GO:0045121;GO:0005902;GO:0005886;GO:0030971;GO:0007171;GO:0007596;GO:0030154;GO:0031589;GO:0072012;GO:0030097;GO:0030210;GO:0001701;GO:0050900;GO:0043066;GO:0007162;GO:2000352;GO:0043524;GO:0043116;GO:0050918;GO:0043536;GO:0045785;GO:0010595;GO:0070374;GO:0033138;GO:0050731;GO:0014068;GO:0051897;GO:0031398;GO:0002092;GO:0034394;GO:0014842;GO:0002040;GO:0048014	C:extracellular region;C:extracellular space;C:extracellular vesicular exosome;C:membrane raft;C:microvillus;C:plasma membrane;F:receptor tyrosine kinase binding;P:activation of transmembrane receptor protein tyrosine kinase activity;P:blood coagulation;P:cell differentiation;P:cell-substrate adhesion;P:glomerulus vasculature development;P:hemopoiesis;P:heparin biosynthetic process;P:in utero emb…	hsa:284	IPR028843;IPR014716;IPR014715;IPR002181;IPR020837	Ang-1;Fibrinogen_a/b/g_C_1;Fibrinogen_a/b/g_C_2;Fibrinogen_a/b/g_C_dom;Fibrinogen_CS	-
15	ENSCAFT00000001160	9265.84	-0.726925	0.226564	-3.20847	0.00133442	0.0471337	ENSCAFT00000001160	555	P18621-2	sp_human	Complete Sure	3e-92	98.63	146	147	Selected protein is hit number 2 in blast result,	1	115	555	1	146	2 of 60S ribosomal protein L17 OS=Homo sapiens GN=RPL17	GO:0005829;GO:0022625;GO:0005634;GO:0044822;GO:0003735;GO:0044267;GO:0010467;GO:0016071;GO:0000184;GO:0016070;GO:0006614;GO:0006412;GO:0006414;GO:0006413;GO:0006415;GO:0019058;GO:0016032;GO:0019083	C:cytosol;C:cytosolic large ribosomal subunit;C:nucleus;F:poly(A) RNA binding;F:structural constituent of ribosome;P:cellular protein metabolic process;P:gene expression;P:mRNA metabolic process;P:nuclear-transcribed mRNA catabolic process, nonsense-mediated decay;P:RNA metabolic process;P:SRP-dependent cotranslational protein targeting to membrane;P:translation;P:translational elongation;P:trans…	hsa:100526842;hsa:6139	IPR001063;IPR018260;IPR005721	Ribosomal_L22;Ribosomal_L22/L17_CS;Ribosomal_L22/L17_euk/arc	-
16	ENSCAFT00000001161	44.9965	1.42295	0.398877	3.5674	0.000360546	0.0224426	ENSCAFT00000001161	1659	O15245	sp_human	Complete Sure	0	74.55	554	553	Selected protein is the only available option,	1	1	1659	1	554	sp=Solute carrier family 22 member 1 Homo sapiens (Human)	GO:0016323;GO:0005887;GO:0016020;GO:0005886;GO:0005277;GO:0005329;GO:0005333;GO:0015101;GO:0015651;GO:0008513;GO:0015872;GO:0006855;GO:0048241;GO:0010248;GO:0015874;GO:0015695;GO:0051260;GO:0044281;GO:0055085	C:basolateral plasma membrane;C:integral component of plasma membrane;C:membrane;C:plasma membrane;F:acetylcholine transmembrane transporter activity;F:dopamine transmembrane transporter activity;F:norepinephrine transmembrane transporter activity;F:organic cation transmembrane transporter activity;F:quaternary ammonium group transmembrane transporter activity;F:secondary active organic cation tr…	hsa:6580	IPR020846;IPR016196;IPR004749;IPR005828;IPR005829	MFS_dom;MFS_dom_general_subst_transpt;Orgcat_transp;Sub_transporter;Sugar_transporter_CS	-
17	ENSCAFT00000001312	107.241	-0.777292	0.239501	-3.24547	0.00117256	0.0440019	ENSCAFT00000001312	327	A0A087WZL1	tr_human	Complete Sure	2e-39	91.67	108	109	your sequence is shorter than subject: 109 - 176 Selected protein is the only available option, Distance to subject end: 0 aas, not enough to search stop codon your sequence is shorter than subject: 362 - 404 Unexpected STOP codon at 3' end. Distance to subject end: 7 aas, Unexpected STOP codon at 3' end. Distance to subject end: 7 aas, Distance to subject end: 266 aas, not enough to search stop …	1	1	327	1	108	sp=Protein MAL2 {ECO:0000313|Ensembl:ENSP00000482729, ECO:0000313|Ensembl:ENSP00000483044} Homo sapiens (Human)	-	-	-	-	-	-	-	-	-
18	ENSCAFT00000001348	324.921	-1.36198	0.146067	-9.32432	1.11699e-20	1.75211e-16	ENSCAFT00000001348	1311	Q9H3U7	sp_human	Complete Sure	0	92.94	446	437	Selected protein is the only available option,	1	1	1311	22	446	sp=SPARC-related modular calcium-binding protein 2 Homo sapiens (Human)	GO:0005604;GO:0005614;GO:0005509;GO:0008201;GO:0030198;GO:0010811;GO:0007165	C:basement membrane;C:interstitial matrix;F:calcium ion binding;F:heparin binding;P:extracellular matrix organization;P:positive regulation of cell-substrate adhesion;P:signal transduction	hsa:64094	IPR011992;IPR018247;IPR002048;IPR002350;IPR019577;IPR000716	EF-hand-dom_pair;EF_Hand_1_Ca_BS;EF_hand_dom;Kazal_dom;SPARC/Testican_Ca-bd-dom;Thyroglobulin_1	-
19	ENSCAFT00000001349	347.312	-1.27326	0.203379	-6.26053	3.83673e-10	7.57737e-07	ENSCAFT00000001349	1341	Q9H3U7	sp_human	Complete Sure	0	94.26	446	437	Selected protein is the only available option,	1	31	1341	29	446	sp=SPARC-related modular calcium-binding protein 2 Homo sapiens (Human)	GO:0005604;GO:0005614;GO:0005509;GO:0008201;GO:0030198;GO:0010811;GO:0007165	C:basement membrane;C:interstitial matrix;F:calcium ion binding;F:heparin binding;P:extracellular matrix organization;P:positive regulation of cell-substrate adhesion;P:signal transduction	hsa:64094	IPR011992;IPR018247;IPR002048;IPR002350;IPR019577;IPR000716	EF-hand-dom_pair;EF_Hand_1_Ca_BS;EF_hand_dom;Kazal_dom;SPARC/Testican_Ca-bd-dom;Thyroglobulin_1	-
20	ENSCAFT00000001350	2275.83	0.993679	0.25764	3.85685	0.000114859	0.0109193	ENSCAFT00000001350	2667	Q13822-3	sp_human	Complete Sure	0	95.61	888	889	Selected protein is the only available option,	1	1	2667	1	888	3 of Ectonucleotide pyrophosphatase/phosphodiesterase family member 2 OS=Homo sapiens GN=ENPP2	GO:0005615;GO:0005887;GO:0005886;GO:0047391;GO:0005509;GO:0016787;GO:0004622;GO:0003676;GO:0004551;GO:0004528;GO:0030247;GO:0005044;GO:0008134;GO:0008270;GO:0006928;GO:0006935;GO:0007186;GO:0006955;GO:0090305;GO:0006796;GO:0034638;GO:0009395;GO:0030334	C:extracellular space;C:integral component of plasma membrane;C:plasma membrane;F:alkylglycerophosphoethanolamine phosphodiesterase activity;F:calcium ion binding;F:hydrolase activity;F:lysophospholipase activity;F:nucleic acid binding;F:nucleotide diphosphatase activity;F:phosphodiesterase I activity;F:polysaccharide binding;F:scavenger receptor activity;F:transcription factor binding;F:zinc ion…	hsa:5168	IPR017849;IPR017850;IPR001604;IPR024873;IPR020821;IPR002591;IPR020436;IPR001212	Alkaline_Pase-like_a/b/a;Alkaline_phosphatase_core;DNA/RNA_non-sp_Endonuclease;E-NPP;Extracellular_endonuc_su_A;Phosphodiest/P_Trfase;Somatomedin_B_chordata;Somatomedin_B_dom	-
21	ENSCAFT00000001570	186.328	0.813539	0.248382	3.27536	0.00105529	0.042021	ENSCAFT00000001570	2544	Q9NQC1	sp_human	Complete Sure	0	86.28	790	830	your sequence is longer than subject: 830 - 790 Selected protein is the only available option,	1	55	2544	1	790	sp=Protein Jade-2 Homo sapiens (Human)	GO:0070062;GO:0000123;GO:0005634;GO:0008270;GO:0043966;GO:0043983;GO:0043981;GO:0043982	C:extracellular vesicular exosome;C:histone acetyltransferase complex;C:nucleus;F:zinc ion binding;P:histone H3 acetylation;P:histone H4-K12 acetylation;P:histone H4-K5 acetylation;P:histone H4-K8 acetylation	hsa:23338	IPR019542;IPR019786;IPR011011;IPR001965;IPR019787;IPR013083	Enhancer_polycomb-like_N;Zinc_finger_PHD-type_CS;Znf_FYVE_PHD;Znf_PHD;Znf_PHD-finger;Znf_RING/FYVE/PHD	-
22	ENSCAFT00000001656	498.861	-0.633019	0.194321	-3.25759	0.00112362	0.0426757	ENSCAFT00000001656	1320	P01106	sp_human	Complete Sure	0	93.85	439	440	Selected protein is the only available option,	1	1	1320	1	439	sp=Myc proto-oncogene protein Homo sapiens (Human)	GO:0005730;GO:0005654;GO:0005634;GO:0043234;GO:0003677;GO:0070888;GO:0032403;GO:0070491;GO:0000978;GO:0001077;GO:0003700;GO:0008134;GO:0001658;GO:0060070;GO:0007050;GO:0006879;GO:0006974;GO:0035690;GO:0034644;GO:0006338;GO:0051276;GO:0006112;GO:0044346;GO:0010467;GO:0000165;GO:0043066;GO:0051782;GO:0048147;GO:0045656;GO:0032873;GO:0000122;GO:0007219;GO:0015671;GO:0008284;GO:0043280;GO:2000573;GO:…	C:nucleolus;C:nucleoplasm;C:nucleus;C:protein complex;F:DNA binding;F:E-box binding;F:protein complex binding;F:repressing transcription factor binding;F:RNA polymerase II core promoter proximal region sequence-specific DNA binding;F:RNA polymerase II core promoter proximal region sequence-specific DNA binding transcription factor activity involved in positive regulation of transcription;F:sequen…	hsa:4609	IPR011598;IPR003327;IPR002418;IPR012682	bHLH_dom;Myc-LZ;Tscrpt_reg_Myc;Tscrpt_reg_Myc_N	-
23	ENSCAFT00000001708	530.604	-0.623485	0.14129	-4.41281	1.02039e-05	0.00222303	ENSCAFT00000001708	2319	Q96JM7	sp_human	N_terminal Sure	0	83.46	780	773	Distance to subject end: 7 aas, not enough to search stop codon Selected protein is the only available option, Selected protein is the only available option,	1	1	2319	1	773	sp=Lethal(3)malignant brain tumor-like protein 3 Homo sapiens (Human)	GO:0005634;GO:0016568;GO:0043249;GO:0030851;GO:0030225;GO:0006355;GO:0006351	C:nucleus;P:chromatin modification;P:erythrocyte maturation;P:granulocyte differentiation;P:macrophage differentiation;P:regulation of transcription, DNA-templated;P:transcription, DNA-templated	hsa:84456	IPR004092;IPR001660;IPR013761;IPR021129	Mbt;SAM;SAM/pointed;SAM_type1	-
24	ENSCAFT00000001724	124.074	1.13858	0.265281	4.29197	1.77098e-05	0.00342957	ENSCAFT00000001724	1764	Q9UH77	sp_human	N_terminal Putative	0	97.09	587	588	W2: There is no M at the beginning, Distance to subject end: 0 aas, not enough to search stop codon Selected protein is the only available option,	1	1	1764	5	587	sp=Kelch-like protein 3 Homo sapiens (Human)	GO:0031463;GO:0005856;GO:0005829;GO:0005198;GO:0072156;GO:0050801;GO:0070936;GO:0016567;GO:0042787;GO:0070294	C:Cul3-RING ubiquitin ligase complex;C:cytoskeleton;C:cytosol;F:structural molecule activity;P:distal tubule morphogenesis;P:ion homeostasis;P:protein K48-linked ubiquitination;P:protein ubiquitination;P:protein ubiquitination involved in ubiquitin-dependent protein catabolic process;P:renal sodium ion absorption	hsa:26249	IPR011705;IPR000210;IPR011333;IPR013069;IPR015916;IPR017096;IPR006652	BACK;BTB/POZ-like;BTB/POZ_fold;BTB_POZ;Gal_Oxidase_b-propeller;Kelch-like_gigaxonin-typ;Kelch_1	-
25	ENSCAFT00000001822	725.883	-0.747331	0.141372	-5.28626	1.24842e-07	0.000103067	ENSCAFT00000001822	2256	Q96HU1	sp_human	Complete Sure	0	92.41	749	752	Selected protein is the only available option,	1	1	2256	1	749	sp=Small G protein signaling modulator 3 Homo sapiens (Human)	GO:0005829;GO:0005921;GO:0005097;GO:0017137;GO:0007050;GO:0048227;GO:0033126;GO:0045732;GO:0032851;GO:0032486;GO:0032483	C:cytosol;C:gap junction;F:Rab GTPase activator activity;F:Rab GTPase binding;P:cell cycle arrest;P:plasma membrane to endosome transport;P:positive regulation of GTP catabolic process;P:positive regulation of protein catabolic process;P:positive regulation of Rab GTPase activity;P:Rap protein signal transduction;P:regulation of Rab protein signal transduction	hsa:27352	IPR000195;IPR004012;IPR001452	Rab-GTPase-TBC_dom;Run;SH3_domain	-
26	ENSCAFT00000001868	74.0745	-1.07077	0.288791	-3.70778	0.000209083	0.0159984	ENSCAFT00000001868	2739	Q14833	sp_human	Complete Sure	0	94.96	912	913	Selected protein is the only available option,	1	1	2739	1	912	sp=Metabotropic glutamate receptor 4 Homo sapiens (Human)	GO:0031410;GO:0043198;GO:0005887;GO:0005622;GO:0005886;GO:0048787;GO:0042734;GO:0043195;GO:0004930;GO:0008066;GO:0001642;GO:0000187;GO:0007196;GO:0007612;GO:0007269;GO:0043410;GO:0043523;GO:0051966;GO:0007268	C:cytoplasmic vesicle;C:dendritic shaft;C:integral component of plasma membrane;C:intracellular;C:plasma membrane;C:presynaptic active zone membrane;C:presynaptic membrane;C:terminal bouton;F:G-protein coupled receptor activity;F:glutamate receptor activity;F:group III metabotropic glutamate receptor activity;P:activation of MAPK activity;P:adenylate cyclase-inhibiting G-protein coupled glutamate…	hsa:2914	IPR001828;IPR000337;IPR011500;IPR017978;IPR017979;IPR000162;IPR001786;IPR028082	ANF_lig-bd_rcpt;GPCR_3;GPCR_3_9-Cys_dom;GPCR_3_C;GPCR_3_CS;GPCR_3_mtglu_rcpt;GPCR_3_mtglu_rcpt_4;Peripla_BP_I	-
27	ENSCAFT00000001916	153.488	-0.882752	0.197831	-4.46215	8.11428e-06	0.0019334	ENSCAFT00000001916	2328	Q5BKX6	sp_human	Complete Sure	0	87.66	768	771	Selected protein is the only available option,	1	16	2328	1	768	sp=Solute carrier family 45 member 4 Homo sapiens (Human)	GO:0016021;GO:0006810	C:integral component of membrane;P:transport	hsa:57210	IPR016196	MFS_dom_general_subst_transpt	-
28	ENSCAFT00000001989	88.0073	-1.11122	0.229581	-4.8402	1.29708e-06	0.00062109	ENSCAFT00000001989	1056	Q8NEG4	sp_human	C_terminal Sure	0	81.48	500	352	your sequence is shorter than subject: 352 - 500 Selected protein is the only available option, Selected protein is the only available option,	1	1	1056	157	500	sp=Protein FAM83F Homo sapiens (Human)	-	-	hsa:113828	IPR012461	DUF1669	-
29	ENSCAFT00000002040	4753.98	-0.829489	0.23248	-3.568	0.00035971	0.0224426	ENSCAFT00000002040	1908	P29692	sp_human	Complete Sure	7e-147	89.68	281	281	Selected protein is hit number 2 in blast result,	1	1066	1908	1	281	sp=Elongation factor 1-delta Homo sapiens (Human)	GO:0005737;GO:0005829;GO:0005853;GO:0005730;GO:0005634;GO:0003677;GO:0004871;GO:0003746;GO:0008135;GO:0044267;GO:0010467;GO:0043123;GO:0006355;GO:0007165;GO:0006351;GO:0006412;GO:0006414	C:cytoplasm;C:cytosol;C:eukaryotic translation elongation factor 1 complex;C:nucleolus;C:nucleus;F:DNA binding;F:signal transducer activity;F:translation elongation factor activity;F:translation factor activity, nucleic acid binding;P:cellular protein metabolic process;P:gene expression;P:positive regulation of I-kappaB kinase/NF-kappaB signaling;P:regulation of transcription, DNA-templated;P:sig…	hsa:1936	IPR018940;IPR014717;IPR001326;IPR014038	EF-1_beta_acid_region_euk;Transl_elong_EF1B/ribosomal_S6;Transl_elong_EF1B_B/D_CS;Transl_elong_fac_EF1B_bsu/dsu	-
30	ENSCAFT00000002131	1396.61	-0.983841	0.192472	-5.11161	3.1942e-07	0.000196514	ENSCAFT00000002131	1101	O15264	sp_human	Complete Sure	0	94.25	365	367	Selected protein is the only available option,	1	1	1101	1	365	sp=Mitogen-activated protein kinase 13 Homo sapiens (Human)	GO:0005829;GO:0005524;GO:0004707;GO:0004674;GO:0007049;GO:0035556;GO:0000165;GO:0048011;GO:0018105;GO:0050729;GO:0032755;GO:0007265;GO:0006355;GO:0006970;GO:0006950;GO:0006351	C:cytosol;F:ATP binding;F:MAP kinase activity;F:protein serine/threonine kinase activity;P:cell cycle;P:intracellular signal transduction;P:MAPK cascade;P:neurotrophin TRK receptor signaling pathway;P:peptidyl-serine phosphorylation;P:positive regulation of inflammatory response;P:positive regulation of interleukin-6 production;P:Ras protein signal transduction;P:regulation of transcription, DNA-…	hsa:5603	IPR011009;IPR003527;IPR008352;IPR000719;IPR017441;IPR002290	Kinase-like_dom;MAP_kinase_CS;MAPK_p38;Prot_kinase_dom;Protein_kinase_ATP_BS;Ser/Thr_dual-sp_kinase	-
31	ENSCAFT00000002193	120.243	1.52311	0.214965	7.0854	1.38639e-12	5.43671e-09	ENSCAFT00000002193	3072	P23378	sp_human	Complete Sure	0	94.84	1020	1024	Selected protein is the only available option,	1	1	3072	52	1020	sp=Glycine dehydrogenase (decarboxylating), mitochondrial Homo sapiens (Human)	GO:0005739;GO:0009055;GO:0004375;GO:0016829;GO:0030170;GO:0006546	C:mitochondrion;F:electron carrier activity;F:glycine dehydrogenase (decarboxylating) activity;F:lyase activity;F:pyridoxal phosphate binding;P:glycine catabolic process	hsa:2731	IPR001597;IPR020580;IPR020581;IPR003437;IPR015424;IPR015421	ArAA_b-elim_lyase/Thr_aldolase;GDC-P_N;GDC_P;GDC_P_homo;PyrdxlP-dep_Trfase;PyrdxlP-dep_Trfase_major_sub1	EC:1.4.4.2
32	ENSCAFT00000002259	499.021	0.85028	0.228816	3.716	0.000202404	0.0156399	ENSCAFT00000002259	1626	A2A2Y4-2	sp_human	Complete Sure	0	96.13	556	542	Selected protein is hit number 1 in blast result,	1	1	1626	15	556	2 of FERM domain-containing protein 3 OS=Homo sapiens GN=FRMD3	GO:0005737;GO:0005856;GO:0019898;GO:0016021	C:cytoplasm;C:cytoskeleton;C:extrinsic component of membrane;C:integral component of membrane	hsa:257019	IPR019749;IPR019750;IPR000798;IPR014847;IPR014352;IPR019748;IPR019747;IPR000299;IPR018979;IPR018980;IPR011993;IPR029071	Band_41_domain;Band_41_fam;Ez/rad/moesin_like;FERM-adjacent;FERM/acyl-CoA-bd_prot_3-hlx;FERM_central;FERM_CS;FERM_domain;FERM_N;FERM_PH-like_C;PH_like_dom;Ubiquitin-rel_dom	-
33	ENSCAFT00000002343	1337.54	0.848706	0.19827	4.28056	1.86424e-05	0.00347524	ENSCAFT00000002343	6111	O75970-3	sp_human	N_terminal Putative	0	91.81	2037	2037	W2: There is no M at the beginning, Distance to subject end: 0 aas, not enough to search stop codon Selected protein is the only available option,	1	1	6111	1	2037	3 of Multiple PDZ domain protein OS=Homo sapiens GN=MPDZ	GO:0016324;GO:0016327;GO:0005737;GO:0031410;GO:0043005;GO:0045211;GO:0043220;GO:0005923;GO:0008022;GO:0007155;GO:0042552;GO:0016032	C:apical plasma membrane;C:apicolateral plasma membrane;C:cytoplasm;C:cytoplasmic vesicle;C:neuron projection;C:postsynaptic membrane;C:Schmidt-Lanterman incisure;C:tight junction;F:protein C-terminus binding;P:cell adhesion;P:myelination;P:viral process	hsa:8777	IPR004172;IPR015132;IPR001478	L27;L27_2;PDZ	-
34	ENSCAFT00000002345	1343.91	0.886686	0.183247	4.83874	1.30664e-06	0.00062109	ENSCAFT00000002345	6213	O75970	sp_human	Complete Sure	0	91.98	2070	2071	Selected protein is the only available option,	1	1	6213	1	2070	sp=Multiple PDZ domain protein Homo sapiens (Human)	GO:0016324;GO:0016327;GO:0005737;GO:0031410;GO:0043005;GO:0045211;GO:0043220;GO:0005923;GO:0008022;GO:0007155;GO:0042552;GO:0016032	C:apical plasma membrane;C:apicolateral plasma membrane;C:cytoplasm;C:cytoplasmic vesicle;C:neuron projection;C:postsynaptic membrane;C:Schmidt-Lanterman incisure;C:tight junction;F:protein C-terminus binding;P:cell adhesion;P:myelination;P:viral process	hsa:8777	IPR004172;IPR015132;IPR001478	L27;L27_2;PDZ	-
35	ENSCAFT00000002391	138.793	0.914453	0.236356	3.86897	0.000109295	0.0105827	ENSCAFT00000002391	1980	Q99835	sp_human	C_terminal Sure	0	95.14	787	660	your sequence is shorter than subject: 660 - 787 Selected protein is the only available option,	1	1	1980	131	787	sp=Smoothened homolog Homo sapiens (Human)	GO:0060170;GO:0005929;GO:0005737;GO:0070062;GO:0016021;GO:0043231;GO:0043025;GO:0005886;GO:0072372;GO:0008144;GO:0004930;GO:0005113;GO:0030165;GO:0042813;GO:0017147;GO:0021984;GO:0009952;GO:0060413;GO:0048846;GO:0060070;GO:0010002;GO:0001708;GO:0071397;GO:0021953;GO:0021696;GO:0060830;GO:0060248;GO:0003140;GO:0007368;GO:0021904;GO:0031076;GO:0048557;GO:0048702;GO:0048703;GO:0060684;GO:0031017;GO:…	C:ciliary membrane;C:cilium;C:cytoplasm;C:extracellular vesicular exosome;C:integral component of membrane;C:intracellular membrane-bounded organelle;C:neuronal cell body;C:plasma membrane;C:primary cilium;F:drug binding;F:G-protein coupled receptor activity;F:patched binding;F:PDZ domain binding;F:Wnt-activated receptor activity;F:Wnt-protein binding;P:adenohypophysis development;P:anterior/post…	hsa:6608	IPR000539;IPR015526;IPR020067;IPR017981;IPR026544	Frizzled;Frizzled/SFRP;Frizzled_dom;GPCR_2-like;SMO	-
36	ENSCAFT00000002411	666.871	-0.882475	0.240174	-3.67432	0.000238486	0.0174808	ENSCAFT00000002411	1839	Q5VTQ0-5	sp_human	N_terminal Sure	0	92.46	517	517	Distance to subject end: 0 aas, not enough to search stop codon Selected protein is hit number 3 in blast result,	1	289	1839	1	517	5 of Tetratricopeptide repeat protein 39B OS=Homo sapiens GN=TTC39B	-	-	hsa:158219	IPR019412;IPR011990;IPR013105	OMP_IML2_mit/TPR_39;TPR-like_helical_dom;TPR_2	-
37	ENSCAFT00000002441	737.982	1.06177	0.285091	3.72431	0.000195851	0.0154378	ENSCAFT00000002441	3186	Q6ZN30	sp_human	Internal Sure	0	98.21	1099	1062	Distance to subject end: 0 aas, not enough to search stop codon your sequence is shorter than subject: 1062 - 1099 Selected protein is the only available option,	1	4	3189	39	1099	sp=Zinc finger protein basonuclin-2 Homo sapiens (Human)	GO:0005737;GO:0005634;GO:0005886;GO:0003677;GO:0046872;GO:0003416;GO:0060485;GO:0060021;GO:0006355;GO:0043586;GO:0006351	C:cytoplasm;C:nucleus;C:plasma membrane;F:DNA binding;F:metal ion binding;P:endochondral bone growth;P:mesenchyme development;P:palate development;P:regulation of transcription, DNA-templated;P:tongue development;P:transcription, DNA-templated	hsa:54796	IPR007087;IPR015880	Znf_C2H2;Znf_C2H2-like	-
38	ENSCAFT00000002453	723.176	0.708498	0.215604	3.2861	0.00101583	0.0414972	ENSCAFT00000002453	3732	Q9NXG0	sp_human	Internal Sure	0	85.12	1405	1244	Unexpected STOP codon at 3' end. Distance to subject end: 21 aas, your sequence is shorter than subject: 1244 - 1405 Selected protein is the only available option,	1	1	3732	146	1383	sp=Centlein Homo sapiens (Human)	GO:0005814;GO:0005737;GO:0070062;GO:0016020;GO:0000155;GO:0030674;GO:0019904;GO:0019901;GO:0010457;GO:0033365	C:centriole;C:cytoplasm;C:extracellular vesicular exosome;C:membrane;F:phosphorelay sensor kinase activity;F:protein binding, bridging;F:protein domain specific binding;F:protein kinase binding;P:centriole-centriole cohesion;P:protein localization to organelle	hsa:54875	IPR003661	EnvZ-like_dim/P	-
39	ENSCAFT00000002677	823.749	1.01953	0.196191	5.19663	2.02931e-07	0.000132632	ENSCAFT00000002677	3375	Q02763	sp_human	Complete Sure	0	95.84	1124	1125	Selected protein is the only available option,	1	1	3375	21	1124	sp=Angiopoietin-1 receptor Homo sapiens (Human)	GO:0016324;GO:0009925;GO:0016323;GO:0009986;GO:0005911;GO:0005737;GO:0005856;GO:0005576;GO:0005887;GO:0045121;GO:0005902;GO:0005886;GO:0005524;GO:0004672;GO:0004713;GO:0004872;GO:0004714;GO:0001525;GO:0007596;GO:0007267;GO:0007160;GO:0060216;GO:0001958;GO:0001935;GO:0072012;GO:0007507;GO:0060347;GO:0035556;GO:0050900;GO:0016525;GO:0043066;GO:2000352;GO:0050728;GO:0031100;GO:0018108;GO:2000251;GO:…	C:apical plasma membrane;C:basal plasma membrane;C:basolateral plasma membrane;C:cell surface;C:cell-cell junction;C:cytoplasm;C:cytoskeleton;C:extracellular region;C:integral component of plasma membrane;C:membrane raft;C:microvillus;C:plasma membrane;F:ATP binding;F:protein kinase activity;F:protein tyrosine kinase activity;F:receptor activity;F:transmembrane receptor protein tyrosine kinase ac…	hsa:7010	IPR000742;IPR013032;IPR003961;IPR007110;IPR013783;IPR011009;IPR000719;IPR017441;IPR001245;IPR018941;IPR008266;IPR020635	EG-like_dom;EGF-like_CS;Fibronectin_type3;Ig-like_dom;Ig-like_fold;Kinase-like_dom;Prot_kinase_dom;Protein_kinase_ATP_BS;Ser-Thr/Tyr_kinase_cat_dom;Tyr_kin_Tie2_Ig-like_dom-1_N;Tyr_kinase_AS;Tyr_kinase_cat_dom	EC:2.7.10.1
40	ENSCAFT00000002735	50.1356	-0.932122	0.25266	-3.68923	0.000224933	0.0165648	ENSCAFT00000002735	486	P61088	sp_human	Complete Putative	7e-102	95.36	152	162	W2: There is no M at the beginning, Selected protein is the only available option,	1	1	486	2	152	sp=Ubiquitin-conjugating enzyme E2 N Homo sapiens (Human)	GO:0005737;GO:0005829;GO:0070062;GO:0005634;GO:0043234;GO:0031372;GO:0035370;GO:0000151;GO:0016881;GO:0005524;GO:0044822;GO:0043130;GO:0004842;GO:0006464;GO:0019221;GO:0000729;GO:0000724;GO:0038095;GO:0016574;GO:0045087;GO:0002755;GO:0035872;GO:0070423;GO:0045739;GO:0031058;GO:0043123;GO:0051092;GO:0051443;GO:0006301;GO:0070534;GO:0016567;GO:0006508;GO:0006282;GO:0033182;GO:0050852;GO:0034166;GO:…	C:cytoplasm;C:cytosol;C:extracellular vesicular exosome;C:nucleus;C:protein complex;C:UBC13-MMS2 complex;C:UBC13-UEV1A complex;C:ubiquitin ligase complex;F:acid-amino acid ligase activity;F:ATP binding;F:poly(A) RNA binding;F:ubiquitin binding;F:ubiquitin-protein transferase activity;P:cellular protein modification process;P:cytokine-mediated signaling pathway;P:DNA double-strand break processing…	hsa:7334	IPR000608;IPR023313;IPR016135	UBQ-conjugat_E2;UBQ-conjugating_AS;UBQ-conjugating_enzyme/RWD	EC:6.3.2.19
41	ENSCAFT00000002952	104.313	0.914818	0.285677	3.20228	0.00136343	0.047177	ENSCAFT00000002952	1020	Q9UHE8	sp_human	Complete Sure	0	90.56	339	340	Selected protein is the only available option,	1	1	1020	1	339	sp=Metalloreductase STEAP1 Homo sapiens (Human)	GO:0005911;GO:0005768;GO:0005887;GO:0016020;GO:0005886;GO:0015267;GO:0046872;GO:0016491;GO:0005215;GO:0006811;GO:0055072;GO:0055085	C:cell-cell junction;C:endosome;C:integral component of plasma membrane;C:membrane;C:plasma membrane;F:channel activity;F:metal ion binding;F:oxidoreductase activity;F:transporter activity;P:ion transport;P:iron ion homeostasis;P:transmembrane transport	hsa:26872	IPR013130	Fe3_Rdtase_TM_dom	EC:1.16.1.-
42	ENSCAFT00000003009	436.693	0.92372	0.235772	3.91785	8.93408e-05	0.00921973	ENSCAFT00000003009	1407	O94921-3	sp_human	N_terminal Sure	0	99.53	423	423	Distance to subject end: 0 aas, not enough to search stop codon Selected protein is hit number 2 in blast result, Selected protein is the only available option,	1	139	1407	1	423	3 of Cyclin-dependent kinase 14 OS=Homo sapiens GN=CDK14	GO:0005737;GO:0000308;GO:0005829;GO:0005634;GO:0005886;GO:0005524;GO:0030332;GO:0004693;GO:0051301;GO:0000086;GO:0060828;GO:0051726;GO:0016055	C:cytoplasm;C:cytoplasmic cyclin-dependent protein kinase holoenzyme complex;C:cytosol;C:nucleus;C:plasma membrane;F:ATP binding;F:cyclin binding;F:cyclin-dependent protein serine/threonine kinase activity;P:cell division;P:G2/M transition of mitotic cell cycle;P:regulation of canonical Wnt signaling pathway;P:regulation of cell cycle;P:Wnt signaling pathway	hsa:5218	IPR011009;IPR000719;IPR017441;IPR002290;IPR008271	Kinase-like_dom;Prot_kinase_dom;Protein_kinase_ATP_BS;Ser/Thr_dual-sp_kinase;Ser/Thr_kinase_AS	EC:2.7.11.22
43	ENSCAFT00000003117	1537.53	-2.03914	0.366985	-5.55646	2.75303e-08	3.08458e-05	ENSCAFT00000003117	471	P62750	sp_human	Complete Sure	2e-86	100	156	157	Selected protein is the only available option,	1	1	471	31	156	sp=60S ribosomal protein L23a Homo sapiens (Human)	GO:0005829;GO:0022625;GO:0070062;GO:0005634;GO:0000166;GO:0044822;GO:0019843;GO:0003735;GO:0008283;GO:0044267;GO:0010467;GO:0016071;GO:0000184;GO:0016070;GO:0006614;GO:0006412;GO:0006414;GO:0006413;GO:0006415;GO:0019058;GO:0016032;GO:0019083	C:cytosol;C:cytosolic large ribosomal subunit;C:extracellular vesicular exosome;C:nucleus;F:nucleotide binding;F:poly(A) RNA binding;F:rRNA binding;F:structural constituent of ribosome;P:cell proliferation;P:cellular protein metabolic process;P:gene expression;P:mRNA metabolic process;P:nuclear-transcribed mRNA catabolic process, nonsense-mediated decay;P:RNA metabolic process;P:SRP-dependent cot…	hsa:6147	IPR012677;IPR019985;IPR012678;IPR001014;IPR005633;IPR013025	Nucleotide-bd_a/b_plait;Ribosomal_L23;Ribosomal_L23/L15e_core_dom;Ribosomal_L23/L25_CS;Ribosomal_L23/L25_N;Ribosomal_L25/23	-
44	ENSCAFT00000003195	445.973	1.06093	0.286821	3.69892	0.00021652	0.0162504	ENSCAFT00000003195	1434	Q9UJA9	sp_human	Complete Sure	0	87.63	477	478	Selected protein is the only available option,	1	1	1434	1	477	sp=Ectonucleotide pyrophosphatase/phosphodiesterase family member 5 Homo sapiens (Human)	GO:0005576;GO:0016021;GO:0005886;GO:0016787;GO:0046872;GO:0007154	C:extracellular region;C:integral component of membrane;C:plasma membrane;F:hydrolase activity;F:metal ion binding;P:cell communication	hsa:59084	IPR017849;IPR017850;IPR024873;IPR002591	Alkaline_Pase-like_a/b/a;Alkaline_phosphatase_core;E-NPP;Phosphodiest/P_Trfase	-
45	ENSCAFT00000003278	269.682	-1.40015	0.29978	-4.6706	3.00322e-06	0.00112163	ENSCAFT00000003278	1575	P43005	sp_human	Complete Sure	0	93.7	524	525	Selected protein is the only available option,	1	1	1575	1	524	sp=Excitatory amino acid transporter 3 Homo sapiens (Human)	GO:0070062;GO:0005887;GO:0016020;GO:0005886;GO:0016595;GO:0015501;GO:0005313;GO:0017153;GO:0070779;GO:0006811;GO:0051938;GO:0051260;GO:0007268;GO:0055085	C:extracellular vesicular exosome;C:integral component of plasma membrane;C:membrane;C:plasma membrane;F:glutamate binding;F:glutamate:sodium symporter activity;F:L-glutamate transmembrane transporter activity;F:sodium:dicarboxylate symporter activity;P:D-aspartate import;P:ion transport;P:L-glutamate import;P:protein homooligomerization;P:synaptic transmission;P:transmembrane transport	hsa:6505	IPR001991;IPR018107	Na-dicarboxylate_symporter;Na-dicarboxylate_symporter_CS	-
46	ENSCAFT00000003305	201.782	-1.09076	0.268286	-4.06565	4.78993e-05	0.00631386	ENSCAFT00000003305	1290	Q9H8P0	sp_human	C_terminal Sure	2e-163	91.67	318	430	No stop codon before M and M found is too far from subject M, your sequence is longer than subject: 430 - 318 Selected protein is the only available option,	1	1	1290	43	318	sp=Polyprenol reductase Homo sapiens (Human)	GO:0005783;GO:0005789;GO:0016021;GO:0003865;GO:0047751;GO:0016628;GO:0006702;GO:0044267;GO:0019348;GO:0006488;GO:0006489;GO:0016095;GO:0043687;GO:0018279;GO:0044281;GO:0008202	C:endoplasmic reticulum;C:endoplasmic reticulum membrane;C:integral component of membrane;F:3-oxo-5-alpha-steroid 4-dehydrogenase activity;F:cholestenone 5-alpha-reductase activity;F:oxidoreductase activity, acting on the CH-CH group of donors, NAD or NADP as acceptor;P:androgen biosynthetic process;P:cellular protein metabolic process;P:dolichol metabolic process;P:dolichol-linked oligosaccharid…	hsa:79644	IPR001104	3-oxo-5_a-steroid_4-DH_C	EC:1.3.1.94
47	ENSCAFT00000003385	35.4935	1.15916	0.314061	3.69089	0.000223474	0.0165349	ENSCAFT00000003385	1887	O14576-2	sp_human	Complete Sure	0	99.2	628	629	Selected protein is the only available option,	1	1	1887	1	628	2 of Cytoplasmic dynein 1 intermediate chain 1 OS=Homo sapiens GN=DYNC1I1	GO:0005868;GO:0036464;GO:0005829;GO:0000776;GO:0005874;GO:0048471;GO:0000922;GO:0031982;GO:0008017;GO:0003777;GO:0003774;GO:0030507;GO:0019886;GO:0008152;GO:0047496	C:cytoplasmic dynein complex;C:cytoplasmic ribonucleoprotein granule;C:cytosol;C:kinetochore;C:microtubule;C:perinuclear region of cytoplasm;C:spindle pole;C:vesicle;F:microtubule binding;F:microtubule motor activity;F:motor activity;F:spectrin binding;P:antigen processing and presentation of exogenous peptide antigen via MHC class II;P:metabolic process;P:vesicle transport along microtubule	hsa:1780	IPR025956;IPR015943;IPR001680;IPR017986	Dynein_IC_1/2;WD40/YVTN_repeat-like_dom;WD40_repeat;WD40_repeat_dom	-
48	ENSCAFT00000003407	290.037	0.739049	0.220244	3.35559	0.000791957	0.0371818	ENSCAFT00000003407	NA	NA	NA	NA	NA	NA	NA	NA	NA	NA	NA	NA	NA	NA	NA	NA	NA	NA	NA	NA	NA	NA	NA	NA
49	ENSCAFT00000003532	218.038	0.883742	0.198077	4.4616	8.13493e-06	0.0019334	ENSCAFT00000003532	669	O15217	sp_human	Complete Sure	4e-152	92.79	222	223	Selected protein is the only available option,	1	1	669	1	222	sp=Glutathione S-transferase A4 Homo sapiens (Human)	GO:0005829;GO:0004364;GO:0042803;GO:1901687;GO:0006749;GO:0044281;GO:0006805	C:cytosol;F:glutathione transferase activity;F:protein homodimerization activity;P:glutathione derivative biosynthetic process;P:glutathione metabolic process;P:small molecule metabolic process;P:xenobiotic metabolic process	hsa:2941	IPR010987;IPR004045;IPR003080;IPR004046;IPR012336	Glutathione-S-Trfase_C-like;Glutathione_S-Trfase_N;GST_alpha;GST_C;Thioredoxin-like_fold	EC:2.5.1.18
50	ENSCAFT00000003676	101.756	-0.8425	0.264025	-3.19098	0.00141789	0.0481196	ENSCAFT00000003676	1434	P50549	sp_human	Complete Sure	0	98.53	477	478	Selected protein is the only available option,	1	1	1434	1	477	sp=ETS translocation variant 1 Homo sapiens (Human)	GO:0005634;GO:0000978;GO:0001077;GO:0000981;GO:0003700;GO:0007411;GO:0030154;GO:0007638;GO:0007517;GO:0048935;GO:0045944;GO:0006357;GO:0006366	C:nucleus;F:RNA polymerase II core promoter proximal region sequence-specific DNA binding;F:RNA polymerase II core promoter proximal region sequence-specific DNA binding transcription factor activity involved in positive regulation of transcription;F:sequence-specific DNA binding RNA polymerase II transcription factor activity;F:sequence-specific DNA binding transcription factor activity;P:axon g…	hsa:2115	IPR000418;IPR006715;IPR011991	Ets_dom;ETS_PEA3_N;WHTH_DNA-bd_dom	-
51	ENSCAFT00000003710	4792	-0.817306	0.201629	-4.05351	5.04542e-05	0.0065407	ENSCAFT00000003710	615	P46782	sp_human	Complete Sure	1e-151	100	204	205	Selected protein is the only available option,	1	1	615	1	204	sp=40S ribosomal protein S5 Homo sapiens (Human)	GO:0005829;GO:0022627;GO:0070062;GO:0005925;GO:0016020;GO:0030529;GO:0003729;GO:0044822;GO:0003723;GO:0003735;GO:0044267;GO:0010467;GO:0016071;GO:0000184;GO:0006450;GO:0016070;GO:0006614;GO:0006412;GO:0006414;GO:0006413;GO:0006415;GO:0019058;GO:0016032;GO:0019083	C:cytosol;C:cytosolic small ribosomal subunit;C:extracellular vesicular exosome;C:focal adhesion;C:membrane;C:ribonucleoprotein complex;F:mRNA binding;F:poly(A) RNA binding;F:RNA binding;F:structural constituent of ribosome;P:cellular protein metabolic process;P:gene expression;P:mRNA metabolic process;P:nuclear-transcribed mRNA catabolic process, nonsense-mediated decay;P:regulation of translati…	hsa:6193	IPR000235;IPR005716;IPR020606;IPR023798	Ribosomal_S5/S7;Ribosomal_S5/S7_euk/arc;Ribosomal_S7_CS;Ribosomal_S7_dom	-
52	ENSCAFT00000003805	470.369	0.716953	0.224937	3.18736	0.00143579	0.0481196	ENSCAFT00000003805	912	P50222	sp_human	Complete Sure	3e-155	98.36	304	304	Selected protein is the only available option,	1	1	912	1	304	sp=Homeobox protein MOX-2 Homo sapiens (Human)	GO:0005737;GO:0005634;GO:0000978;GO:0001077;GO:0000980;GO:0001205;GO:0043565;GO:0001525;GO:0008015;GO:0060173;GO:0007275;GO:0070997;GO:0060021;GO:0045944;GO:0007519;GO:0001757	C:cytoplasm;C:nucleus;F:RNA polymerase II core promoter proximal region sequence-specific DNA binding;F:RNA polymerase II core promoter proximal region sequence-specific DNA binding transcription factor activity involved in positive regulation of transcription;F:RNA polymerase II distal enhancer sequence-specific DNA binding;F:RNA polymerase II distal enhancer sequence-specific DNA binding transc…	hsa:4223	IPR017970;IPR001356;IPR020479;IPR009057	Homeobox_CS;Homeobox_dom;Homeobox_metazoa;Homeodomain-like	-
53	ENSCAFT00000003931	1925	0.67505	0.170057	3.96955	7.2009e-05	0.00812614	ENSCAFT00000003931	4482	Q8IVE3-2	sp_human	Complete Sure	0	97.2	930	931	Selected protein is hit number 2 in blast result,	1	1690	4482	1	930	2 of Pleckstrin homology domain-containing family H member 2 OS=Homo sapiens GN=PLEKHH2	GO:0030864;GO:0005737;GO:0030027;GO:0005886;GO:0003779;GO:0030835	C:cortical actin cytoskeleton;C:cytoplasm;C:lamellipodium;C:plasma membrane;F:actin binding;P:negative regulation of actin filament depolymerization	hsa:130271	IPR019749;IPR014352;IPR019748;IPR000299;IPR000857;IPR001849;IPR011993	Band_41_domain;FERM/acyl-CoA-bd_prot_3-hlx;FERM_central;FERM_domain;MyTH4_dom;PH_domain;PH_like_dom	-
54	ENSCAFT00000004019	2435.64	-1.06693	0.270924	-3.93812	8.21231e-05	0.00853101	ENSCAFT00000004019	471	P62750	sp_human	Complete Sure	5e-86	99.21	156	157	Selected protein is the only available option,	1	1	471	31	156	sp=60S ribosomal protein L23a Homo sapiens (Human)	GO:0005829;GO:0022625;GO:0070062;GO:0005634;GO:0000166;GO:0044822;GO:0019843;GO:0003735;GO:0008283;GO:0044267;GO:0010467;GO:0016071;GO:0000184;GO:0016070;GO:0006614;GO:0006412;GO:0006414;GO:0006413;GO:0006415;GO:0019058;GO:0016032;GO:0019083	C:cytosol;C:cytosolic large ribosomal subunit;C:extracellular vesicular exosome;C:nucleus;F:nucleotide binding;F:poly(A) RNA binding;F:rRNA binding;F:structural constituent of ribosome;P:cell proliferation;P:cellular protein metabolic process;P:gene expression;P:mRNA metabolic process;P:nuclear-transcribed mRNA catabolic process, nonsense-mediated decay;P:RNA metabolic process;P:SRP-dependent cot…	hsa:6147	IPR012677;IPR019985;IPR012678;IPR001014;IPR005633;IPR013025	Nucleotide-bd_a/b_plait;Ribosomal_L23;Ribosomal_L23/L15e_core_dom;Ribosomal_L23/L25_CS;Ribosomal_L23/L25_N;Ribosomal_L25/23	-
55	ENSCAFT00000004065	3331.29	-0.797086	0.197652	-4.03277	5.51224e-05	0.00680826	ENSCAFT00000004065	414	P46779	sp_human	Complete Sure	2e-82	98.54	137	138	Selected protein is the only available option,	1	1	414	1	137	sp=60S ribosomal protein L28 Homo sapiens (Human)	GO:0044297;GO:0005737;GO:0036464;GO:0005829;GO:0022625;GO:0030425;GO:0070062;GO:0016020;GO:0044822;GO:0003723;GO:0003735;GO:0044267;GO:0010467;GO:0016071;GO:0000184;GO:0016070;GO:0006614;GO:0006412;GO:0006414;GO:0006413;GO:0006415;GO:0019058;GO:0016032;GO:0019083	C:cell body;C:cytoplasm;C:cytoplasmic ribonucleoprotein granule;C:cytosol;C:cytosolic large ribosomal subunit;C:dendrite;C:extracellular vesicular exosome;C:membrane;F:poly(A) RNA binding;F:RNA binding;F:structural constituent of ribosome;P:cellular protein metabolic process;P:gene expression;P:mRNA metabolic process;P:nuclear-transcribed mRNA catabolic process, nonsense-mediated decay;P:RNA meta…	hsa:6158	IPR029004;IPR002672	L28e/Mak16;Ribosomal_L28e	-
56	ENSCAFT00000004299	152.196	1.14873	0.344462	3.33485	0.000853443	0.0388032	ENSCAFT00000004299	2436	Q9ULB1	sp_human	Internal Sure	0	99.63	1477	812	Unexpected STOP codon at 3' end. Distance to subject end: 345 aas, your sequence is shorter than subject: 812 - 1477 Selected protein is the only available option, Selected protein is the only available option,	1	1	2436	321	1121	sp=Neurexin-1 Homo sapiens (Human)	GO:0044295;GO:0030054;GO:0009986;GO:0005887;GO:0005886;GO:0042734;GO:0033130;GO:0005246;GO:0005509;GO:0050839;GO:0097109;GO:0004872;GO:0030534;GO:0007411;GO:0016339;GO:0021707;GO:0045184;GO:0030198;GO:0097112;GO:0097116;GO:0097117;GO:0007157;GO:0007612;GO:0097114;GO:0051490;GO:0097118;GO:0050885;GO:0007158;GO:0042551;GO:0007269;GO:0090004;GO:2000463;GO:0051965;GO:0090129;GO:0051968;GO:0097119;GO:…	C:axonal growth cone;C:cell junction;C:cell surface;C:integral component of plasma membrane;C:plasma membrane;C:presynaptic membrane;F:acetylcholine receptor binding;F:calcium channel regulator activity;F:calcium ion binding;F:cell adhesion molecule binding;F:neuroligin family protein binding;F:receptor activity;P:adult behavior;P:axon guidance;P:calcium-dependent cell-cell adhesion;P:cerebellar …	hsa:9378	IPR013320;IPR000742;IPR000152;IPR001791;IPR003585;IPR027789	ConA-like_dom;EG-like_dom;EGF-type_Asp/Asn_hydroxyl_site;Laminin_G;Neurexin-like;Syndecan/Neurexin_dom	-
57	ENSCAFT00000004709	377.785	1.17639	0.308387	3.81465	0.000136376	0.0122236	ENSCAFT00000004709	3246	Q9Y6R1	sp_human	Complete Sure	0	96.67	1079	1082	Selected protein is the only available option,	1	1	3246	1	1079	sp=Electrogenic sodium bicarbonate cotransporter 1 Homo sapiens (Human)	GO:0016323;GO:0070062;GO:0005887;GO:0005886;GO:0005452;GO:0008510;GO:0015701;GO:0006811;GO:0035725;GO:0055085;GO:0006810	C:basolateral plasma membrane;C:extracellular vesicular exosome;C:integral component of plasma membrane;C:plasma membrane;F:inorganic anion exchanger activity;F:sodium:bicarbonate symporter activity;P:bicarbonate transport;P:ion transport;P:sodium ion transmembrane transport;P:transmembrane transport;P:transport	hsa:8671	IPR013769;IPR011531;IPR003020;IPR003024;IPR016152	Band3_cytoplasmic_dom;HCO3_transpt_C;HCO3_transpt_euk;Na/HCO3_transpt;PTrfase/Anion_transptr	-
58	ENSCAFT00000004721	107.18	1.12476	0.234064	4.80536	1.5447e-06	0.000712652	ENSCAFT00000004721	1239	Q8N3Z0	sp_human	Complete Sure	0	88.38	413	413	Selected protein is the only available option,	1	1	1239	1	413	sp=Inactive serine protease 35 Homo sapiens (Human)	GO:0005576;GO:0005739;GO:0004252	C:extracellular region;C:mitochondrion;F:serine-type endopeptidase activity	hsa:167681	IPR001254;IPR018114;IPR009003	Peptidase_S1;Peptidase_S1_AS;Trypsin-like_Pept_dom	-
59	ENSCAFT00000004777	534.14	0.697421	0.191767	3.63681	0.000276034	0.0189906	ENSCAFT00000004777	1011	P31937	sp_human	Complete Sure	0	97.84	336	337	Selected protein is the only available option,	1	1	1011	13	336	sp=3-hydroxyisobutyrate dehydrogenase, mitochondrial Homo sapiens (Human)	GO:0005759;GO:0008442;GO:0051287;GO:0004616;GO:0009083;GO:0034641;GO:0006098;GO:0044281;GO:0006574	C:mitochondrial matrix;F:3-hydroxyisobutyrate dehydrogenase activity;F:NAD binding;F:phosphogluconate dehydrogenase (decarboxylating) activity;P:branched-chain amino acid catabolic process;P:cellular nitrogen compound metabolic process;P:pentose-phosphate shunt;P:small molecule metabolic process;P:valine catabolic process	hsa:11112	IPR002204;IPR008927;IPR006115;IPR013328;IPR015815;IPR011548;IPR016040;IPR029154	3-OH-isobutyrate_DH-rel_CS;6-PGluconate_DH_C-like;6PGDH_NADP-bd;DH_multihelical;HIBADH-type;IsoBut3OH_DH;NAD(P)-bd_dom;NADP-bd	-
60	ENSCAFT00000004787	79.5662	0.919946	0.260493	3.53156	0.000413119	0.0246395	ENSCAFT00000004787	1839	O95935	sp_human	Complete Sure	0	96.9	607	613	Selected protein is the only available option,	1	1	1839	1	607	sp=T-box transcription factor TBX18 Homo sapiens (Human)	GO:0005634;GO:0046982;GO:0042803;GO:0001106;GO:0003700;GO:0000976;GO:0009948;GO:0090103;GO:0016331;GO:0060829;GO:0000122;GO:0022409;GO:0050679;GO:2000729;GO:0007605;GO:0003163;GO:0051145;GO:0001756;GO:0072189	C:nucleus;F:protein heterodimerization activity;F:protein homodimerization activity;F:RNA polymerase II transcription corepressor activity;F:sequence-specific DNA binding transcription factor activity;F:transcription regulatory region sequence-specific DNA binding;P:anterior/posterior axis specification;P:cochlea morphogenesis;P:morphogenesis of embryonic epithelium;P:negative regulation of canon…	hsa:9096	IPR008967;IPR001699;IPR018186	p53-like_TF_DNA-bd;TF_T-box;TF_T-box_CS	-
61	ENSCAFT00000004806	86.83	0.964231	0.29655	3.25149	0.001148	0.0433918	ENSCAFT00000004806	2007	D3DPU8	tr_human	Complete Sure	8e-94	90.46	595	596	Separated hits, possible frame ERROR between 1584 and 1828, Unexpected STOP codon at 3' end. Distance to subject end: 1 aas, Selected protein is the only available option, Separated hits, possible frame ERROR between 573 and 676, No stop codon before M and M found is too far from subject M, Separated hits, possible frame ERROR between 1584 and 1828, Selected protein is the only available option,	1	220	2007	68	595	sp=Collagen, type IX, alpha 2, isoform CRA_a {ECO:0000313|EMBL:EAX07226.1} Homo sapiens (Human)	-	-	-	-	-	-	-	-	-
62	ENSCAFT00000004850	132.801	-1.03279	0.2924	-3.53211	0.000412257	0.0246395	ENSCAFT00000004850	1626	Q8NA29	sp_human	N_terminal Sure	0	87.71	543	542	Distance to subject end: 0 aas, not enough to search stop codon Selected protein is the only available option,	1	1	1626	15	543	sp=Sodium-dependent lysophosphatidylcholine symporter 1 Homo sapiens (Human)	GO:0005737;GO:0005783;GO:0005887;GO:0005886;GO:0005548;GO:0015293;GO:0060856;GO:0015908;GO:1990379;GO:0045056	C:cytoplasm;C:endoplasmic reticulum;C:integral component of plasma membrane;C:plasma membrane;F:phospholipid transporter activity;F:symporter activity;P:establishment of blood-brain barrier;P:fatty acid transport;P:lipid transport across blood brain barrier;P:transcytosis	hsa:84879	IPR016196	MFS_dom_general_subst_transpt	-
63	ENSCAFT00000004852	176.167	-1.26778	0.278666	-4.54946	5.37839e-06	0.0014801	ENSCAFT00000004852	1590	Q8NA29-2	sp_human	Complete Sure	0	88.57	530	530	Selected protein is the only available option,	1	1	1590	15	530	2 of Sodium-dependent lysophosphatidylcholine symporter 1 OS=Homo sapiens GN=MFSD2A	GO:0005737;GO:0005783;GO:0005887;GO:0005886;GO:0005548;GO:0015293;GO:0060856;GO:0015908;GO:1990379;GO:0045056	C:cytoplasm;C:endoplasmic reticulum;C:integral component of plasma membrane;C:plasma membrane;F:phospholipid transporter activity;F:symporter activity;P:establishment of blood-brain barrier;P:fatty acid transport;P:lipid transport across blood brain barrier;P:transcytosis	hsa:84879	IPR016196	MFS_dom_general_subst_transpt	-
64	ENSCAFT00000004860	61.3547	-0.98405	0.298276	-3.29913	0.000969856	0.0408102	ENSCAFT00000004860	1182	P12524-3	sp_human	Complete Sure	0	92.39	394	394	Selected protein is the only available option,	1	1	1182	1	394	3 of Protein L-Myc OS=Homo sapiens GN=MYCL	GO:0005634;GO:0003677;GO:0003700	C:nucleus;F:DNA binding;F:sequence-specific DNA binding transcription factor activity	hsa:4610	IPR011598;IPR002418;IPR012682	bHLH_dom;Tscrpt_reg_Myc;Tscrpt_reg_Myc_N	-
65	ENSCAFT00000004935	91.787	1.16565	0.246852	4.72206	2.33473e-06	0.000994769	ENSCAFT00000004935	762	P15514	sp_human	Complete Sure	3e-89	80.09	252	254	Selected protein is the only available option,	1	1	762	43	252	sp=Amphiregulin Homo sapiens (Human)	GO:0009986;GO:0005737;GO:0005615;GO:0016021;GO:0005634;GO:0008083;GO:0008283;GO:0007267;GO:0060598;GO:0007173;GO:0060750;GO:0007186;GO:0014009;GO:0060749;GO:0060744;GO:0045668;GO:0031175;GO:0008284;GO:0045740;GO:0042327;GO:0051591;GO:0032355;GO:0051384;GO:0042542;GO:0043434	C:cell surface;C:cytoplasm;C:extracellular space;C:integral component of membrane;C:nucleus;F:growth factor activity;P:cell proliferation;P:cell-cell signaling;P:dichotomous subdivision of terminal units involved in mammary gland duct morphogenesis;P:epidermal growth factor receptor signaling pathway;P:epithelial cell proliferation involved in mammary gland duct elongation;P:G-protein coupled rec…	hsa:374	IPR000742;IPR013032;IPR015497	EG-like_dom;EGF-like_CS;EGF_rcpt_ligand	-
66	ENSCAFT00000005101	768.84	0.921382	0.199066	4.62853	3.68278e-06	0.0011814	ENSCAFT00000005101	2190	Q05682-4	sp_human	Internal Sure	1e-19	76.58	538	730	ERROR#3, Sequence has a lot of errors or reference protein is too different Separated hits, possible frame ERROR between 474 and 1246, and possible frame ERROR between 1413 and 1675, Distance to subject end: 0 aas, not enough to search stop codon your sequence is longer than subject: 730 - 538 Selected protein is hit number 1 in blast result, Selected protein is the only available option,	1	1	2190	24	538	4 of Caldesmon OS=Homo sapiens GN=CALD1	GO:0030478;GO:0015629;GO:0005856;GO:0005829;GO:0005886;GO:0003779;GO:0005516;GO:0005523;GO:0006928;GO:0006936	C:actin cap;C:actin cytoskeleton;C:cytoskeleton;C:cytosol;C:plasma membrane;F:actin binding;F:calmodulin binding;F:tropomyosin binding;P:cellular component movement;P:muscle contraction	hsa:800	IPR006017;IPR006018	Caldesmon;Caldesmon_LSP	-
67	ENSCAFT00000005177	1075.06	0.938853	0.245359	3.82645	0.000130005	0.0119254	ENSCAFT00000005177	NA	NA	NA	NA	NA	NA	NA	NA	NA	NA	NA	NA	NA	NA	NA	NA	NA	NA	NA	NA	NA	NA	NA	NA
68	ENSCAFT00000005462	1191.88	0.699073	0.198235	3.52649	0.000421111	0.024931	ENSCAFT00000005462	537	Q03135	sp_human	Complete Sure	4e-128	96.61	178	179	Selected protein is the only available option,	1	1	537	1	177	sp=Caveolin-1 Homo sapiens (Human)	GO:0002080;GO:0016324;GO:0016323;GO:0005901;GO:0005938;GO:0005929;GO:0031410;GO:0030666;GO:0005783;GO:0005768;GO:0005925;GO:0000139;GO:0005887;GO:0005622;GO:0005811;GO:0045121;GO:0048471;GO:0005886;GO:0043234;GO:0015485;GO:0019899;GO:0050998;GO:0005113;GO:0016504;GO:0032947;GO:0005102;GO:0005198;GO:0001525;GO:0097190;GO:0007596;GO:0055074;GO:0006816;GO:0070836;GO:0072584;GO:0006874;GO:0071455;GO:…	C:acrosomal membrane;C:apical plasma membrane;C:basolateral plasma membrane;C:caveola;C:cell cortex;C:cilium;C:cytoplasmic vesicle;C:endocytic vesicle membrane;C:endoplasmic reticulum;C:endosome;C:focal adhesion;C:Golgi membrane;C:integral component of plasma membrane;C:intracellular;C:lipid particle;C:membrane raft;C:perinuclear region of cytoplasm;C:plasma membrane;C:protein complex;F:cholester…	hsa:857	IPR001612;IPR015504;IPR018361	Caveolin;Caveolin_1;Caveolin_CS	-
69	ENSCAFT00000005646	456.391	-1.2945	0.357655	-3.61942	0.000295265	0.0198716	ENSCAFT00000005646	6819	P23471	sp_human	C_terminal Sure	0	95.96	2315	2273	Separated hits, possible frame ERROR between 1113 and 3727, your sequence is shorter than subject: 2273 - 2315 Selected protein is hit number 1 in blast result, Selected protein is the only available option,	1	1	6819	43	2315	sp=Receptor-type tyrosine-protein phosphatase zeta Homo sapiens (Human)	GO:0005887;GO:0072534;GO:0005578;GO:0004725;GO:0005001;GO:0007409;GO:0007417;GO:0002244;GO:0007611;GO:0048709;GO:0035335;GO:0006470;GO:0070445	C:integral component of plasma membrane;C:perineuronal net;C:proteinaceous extracellular matrix;F:protein tyrosine phosphatase activity;F:transmembrane receptor protein tyrosine phosphatase activity;P:axonogenesis;P:central nervous system development;P:hematopoietic progenitor cell differentiation;P:learning or memory;P:oligodendrocyte differentiation;P:peptidyl-tyrosine dephosphorylation;P:prote…	hsa:5803	IPR001148;IPR003961;IPR013783;IPR029021;IPR000387;IPR016130;IPR000242	Carbonic_anhydrase_a;Fibronectin_type3;Ig-like_fold;Prot-tyrosine_phosphatase-like;Tyr/Dual-sp_Pase;Tyr_Pase_AS;Tyr_Pase_rcpt/non-rcpt	-
70	ENSCAFT00000005670	253.331	-0.65439	0.187568	-3.48882	0.000485164	0.0274198	ENSCAFT00000005670	2754	A6NFQ2	sp_human	Complete Sure	0	81.15	919	918	Selected protein is the only available option,	1	1	2754	12	913	sp=Protein FAM115C Homo sapiens (Human)	GO:0002244	P:hematopoietic progenitor cell differentiation	hsa:285966	IPR029062	Class_I_gatase-like	-
71	ENSCAFT00000005939	379.937	0.810858	0.208618	3.8868	0.000101574	0.0100841	ENSCAFT00000005939	702	B4E2V5	tr_human	Complete Sure	2e-153	98.28	237	234	your sequence is shorter than subject: 234 - 288 Selected protein is the only available option, Distance to subject end: 0 aas, not enough to search stop codon Unexpected STOP codon at 3' end. Distance to subject end: 1 aas, your sequence is shorter than subject: 575 - 610 Distance to subject end: 0 aas, not enough to search stop codon No stop codon before M and M found is too far from subject M,…	1	1	702	1	233	sp=cDNA FLJ52062, highly similar to Erythrocyte band 7 integral membrane protein {ECO:0000313|EMBL:BAG65267.1} Homo sapiens (Human)	-	-	-	-	-	-	-	-	-
72	ENSCAFT00000005970	76.7153	1.36773	0.375911	3.63844	0.000274296	0.0189906	ENSCAFT00000005970	606	P04198	sp_human	C_terminal Sure	8e-90	96.81	464	202	your sequence is shorter than subject: 202 - 464 Selected protein is the only available option, Selected protein is the only available option,	1	40	645	277	464	sp=N-myc proto-oncogene protein Homo sapiens (Human)	GO:0000785;GO:0005634;GO:0003677;GO:0003700;GO:0048754;GO:0001502;GO:0042733;GO:0048704;GO:0030324;GO:0048712;GO:2000378;GO:0010942;GO:0002053;GO:0045944;GO:0006357	C:chromatin;C:nucleus;F:DNA binding;F:sequence-specific DNA binding transcription factor activity;P:branching morphogenesis of an epithelial tube;P:cartilage condensation;P:embryonic digit morphogenesis;P:embryonic skeletal system morphogenesis;P:lung development;P:negative regulation of astrocyte differentiation;P:negative regulation of reactive oxygen species metabolic process;P:positive regula…	hsa:4613	IPR011598;IPR002418;IPR012682	bHLH_dom;Tscrpt_reg_Myc;Tscrpt_reg_Myc_N	-
73	ENSCAFT00000006034	50.8067	1.9495	0.346651	5.62383	1.86773e-08	2.25363e-05	ENSCAFT00000006034	1512	Q9UPY5	sp_human	Complete Sure	0	94.99	501	504	Selected protein is the only available option,	1	1	1512	1	499	sp=Cystine/glutamate transporter Homo sapiens (Human)	GO:0009986;GO:0005856;GO:0016021;GO:0005886;GO:0005791;GO:0015327;GO:0006865;GO:0007596;GO:0007420;GO:0006811;GO:0015813;GO:0070306;GO:0050900;GO:0070527;GO:0035094;GO:0006979;GO:0009636;GO:0055085	C:cell surface;C:cytoskeleton;C:integral component of membrane;C:plasma membrane;C:rough endoplasmic reticulum;F:cystine:glutamate antiporter activity;P:amino acid transport;P:blood coagulation;P:brain development;P:ion transport;P:L-glutamate transport;P:lens fiber cell differentiation;P:leukocyte migration;P:platelet aggregation;P:response to nicotine;P:response to oxidative stress;P:response t…	hsa:23657	IPR002293;IPR004760	AA/rel_permease1;L_AA_transporter	-
74	ENSCAFT00000006369	9930.9	-0.692438	0.210143	-3.29508	0.000983945	0.0410483	ENSCAFT00000006369	567	Q07020	sp_human	Complete Sure	5e-133	98.94	188	189	Distance to subject end: 460 aas, not enough to search stop codon your sequence is shorter than subject: 161 - 1298 Distance to subject end: 419 aas, not enough to search stop codon your sequence is shorter than subject: 161 - 1257 Selected protein is the only available option,	1	1	567	1	188	sp=60S ribosomal protein L18 Homo sapiens (Human)	GO:0005737;GO:0005829;GO:0022625;GO:0005925;GO:0016020;GO:0005730;GO:0005634;GO:0003723;GO:0003735;GO:0044267;GO:0010467;GO:0016071;GO:0000184;GO:0016070;GO:0006614;GO:0006412;GO:0006414;GO:0006413;GO:0006415;GO:0019058;GO:0016032;GO:0019083	C:cytoplasm;C:cytosol;C:cytosolic large ribosomal subunit;C:focal adhesion;C:membrane;C:nucleolus;C:nucleus;F:RNA binding;F:structural constituent of ribosome;P:cellular protein metabolic process;P:gene expression;P:mRNA metabolic process;P:nuclear-transcribed mRNA catabolic process, nonsense-mediated decay;P:RNA metabolic process;P:SRP-dependent cotranslational protein targeting to membrane;P:tr…	hsa:6141	IPR000039;IPR021131;IPR021132	Ribosomal_L18e;Ribosomal_L18e/L15P;Ribosomal_L18e_CS	-
75	ENSCAFT00000006482	2044.95	-0.637023	0.160776	-3.96217	7.42725e-05	0.00822436	ENSCAFT00000006482	3408	Q9H2X6	sp_human	C_terminal Putative	0	97.77	1198	1136	Unexpected STOP codon at 3' end. your sequence is shorter than subject: 1136 - 1198 Selected protein is the only available option, Selected protein is the only available option,	1	1	3408	115	1191	sp=Homeodomain-interacting protein kinase 2 Homo sapiens (Human)	GO:0005737;GO:0016604;GO:0005634;GO:0005524;GO:0004672;GO:0004674;GO:0001102;GO:0001105;GO:0046332;GO:0003714;GO:0046790;GO:0007628;GO:0009952;GO:0071456;GO:0006978;GO:0048596;GO:0060059;GO:0030218;GO:0001654;GO:0097193;GO:0042771;GO:0061072;GO:0060235;GO:0019048;GO:0030514;GO:0043524;GO:0000122;GO:0030182;GO:0018105;GO:0018107;GO:0030578;GO:0045766;GO:0008284;GO:0043388;GO:0046330;GO:0032092;GO:…	C:cytoplasm;C:nuclear body;C:nucleus;F:ATP binding;F:protein kinase activity;F:protein serine/threonine kinase activity;F:RNA polymerase II activating transcription factor binding;F:RNA polymerase II transcription coactivator activity;F:SMAD binding;F:transcription corepressor activity;F:virion binding;P:adult walking behavior;P:anterior/posterior pattern specification;P:cellular response to hypo…	hsa:28996	IPR011009;IPR000719;IPR017441;IPR002290;IPR008271	Kinase-like_dom;Prot_kinase_dom;Protein_kinase_ATP_BS;Ser/Thr_dual-sp_kinase;Ser/Thr_kinase_AS	-
76	ENSCAFT00000006552	109.565	0.697133	0.194887	3.57711	0.000347411	0.0224181	ENSCAFT00000006552	3456	O60266	sp_human	Complete Sure	0	93.31	1144	1152	Selected protein is the only available option,	1	1	3456	1	1144	sp=Adenylate cyclase type 3 Homo sapiens (Human)	GO:0005929;GO:0005737;GO:0005887;GO:0016020;GO:0005886;GO:0004016;GO:0005524;GO:0046872;GO:0007202;GO:0034199;GO:0007189;GO:0007193;GO:0071377;GO:0006112;GO:0007173;GO:0008543;GO:0045087;GO:0035556;GO:0048011;GO:0007608;GO:0007165;GO:0044281;GO:0007268;GO:0055085;GO:0006833	C:cilium;C:cytoplasm;C:integral component of plasma membrane;C:membrane;C:plasma membrane;F:adenylate cyclase activity;F:ATP binding;F:metal ion binding;P:activation of phospholipase C activity;P:activation of protein kinase A activity;P:adenylate cyclase-activating G-protein coupled receptor signaling pathway;P:adenylate cyclase-inhibiting G-protein coupled receptor signaling pathway;P:cellular …	hsa:109	IPR001054;IPR018297;IPR029787	A/G_cyclase;A/G_cyclase_CS;Nucleotide_cyclase	EC:4.6.1.1
77	ENSCAFT00000006565	295.092	0.778539	0.235143	3.31092	0.000929894	0.0401857	ENSCAFT00000006565	1872	Q3ZCT8	sp_human	Complete Sure	0	94.06	623	624	Selected protein is the only available option,	1	1	1872	1	623	sp=Kelch repeat and BTB domain-containing protein 12 Homo sapiens (Human)	-	-	hsa:166348	IPR011705;IPR000210;IPR011333;IPR013069;IPR017096;IPR015915;IPR006652	BACK;BTB/POZ-like;BTB/POZ_fold;BTB_POZ;Kelch-like_gigaxonin-typ;Kelch-typ_b-propeller;Kelch_1	-
78	ENSCAFT00000006729	2667.36	1.40919	0.37409	3.76698	0.000165233	0.0140074	ENSCAFT00000006729	3483	Q6MZM0	sp_human	Complete Sure	0	90.26	1159	1161	Selected protein is the only available option,	1	1	3483	1	1159	sp=Hephaestin-like protein 1 Homo sapiens (Human)	GO:0016021;GO:0005507;GO:0004322;GO:0006825;GO:0055114	C:integral component of membrane;F:copper ion binding;F:ferroxidase activity;P:copper ion transport;P:oxidation-reduction process	hsa:341208	IPR011706;IPR011707;IPR002355;IPR008972	Cu-oxidase_2;Cu-oxidase_3;Cu_oxidase_Cu_BS;Cupredoxin	EC:1.-.-.-
79	ENSCAFT00000006810	102.754	0.766248	0.227051	3.37478	0.000738746	0.0353292	ENSCAFT00000006810	1287	Q6IQ20	sp_human	Complete Sure	0	86.08	393	429	Query too long, your sequence is longer than subject: 429 - 393 Selected protein is the only available option,	1	1	1287	1	352	sp=N-acyl-phosphatidylethanolamine-hydrolyzing phospholipase D Homo sapiens (Human)	GO:0070062;GO:0042622;GO:0070290;GO:0008270;GO:0009395	C:extracellular vesicular exosome;C:photoreceptor outer segment membrane;F:N-acylphosphatidylethanolamine-specific phospholipase D activity;F:zinc ion binding;P:phospholipid catabolic process	hsa:222236	IPR001279;IPR024884	Beta-lactamas-like;NAPE-PLD	-
80	ENSCAFT00000006818	541.553	1.29334	0.377017	3.43044	0.000602594	0.0311957	ENSCAFT00000006818	1044	O00519	sp_human	C_terminal Sure	7e-124	54.23	579	348	your sequence is shorter than subject: 348 - 579 Selected protein is the only available option,	1	7	1050	236	577	sp=Fatty-acid amide hydrolase 1 Homo sapiens (Human)	GO:0005737;GO:0005856;GO:0016021;GO:0031090;GO:0047372;GO:0016884;GO:0017064;GO:0009062	C:cytoplasm;C:cytoskeleton;C:integral component of membrane;C:organelle membrane;F:acylglycerol lipase activity;F:carbon-nitrogen ligase activity, with glutamine as amido-N-donor;F:fatty acid amide hydrolase activity;P:fatty acid catabolic process	hsa:2166	IPR000120;IPR020556;IPR023631;IPR015830	Amidase;Amidase_CS;Amidase_dom;Amidase_fun_type	EC:3.5.1.99
81	ENSCAFT00000006882	27.6817	1.42203	0.371496	3.82784	0.000129274	0.0119254	ENSCAFT00000006882	4839	Q8NEV4	sp_human	N_terminal Sure	0	86.49	1616	1613	Distance to subject end: 1 aas, not enough to search stop codon Selected protein is the only available option, Selected protein is the only available option,	1	1	4839	1	1615	sp=Myosin-IIIa Homo sapiens (Human)	GO:0005737;GO:0031941;GO:0030175;GO:0032433;GO:0016459;GO:0001917;GO:0032426;GO:0030898;GO:0043531;GO:0005524;GO:0005516;GO:0000146;GO:0060002;GO:0004672;GO:0004674;GO:0006200;GO:0048839;GO:0018105;GO:0018107;GO:0051491;GO:0046777;GO:0050896;GO:0007605;GO:0007601	C:cytoplasm;C:filamentous actin;C:filopodium;C:filopodium tip;C:myosin complex;C:photoreceptor inner segment;C:stereocilium bundle tip;F:actin-dependent ATPase activity;F:ADP binding;F:ATP binding;F:calmodulin binding;F:microfilament motor activity;F:plus-end directed microfilament motor activity;F:protein kinase activity;F:protein serine/threonine kinase activity;P:ATP catabolic process;P:inner …	hsa:53904	IPR000048;IPR011009;IPR001609;IPR027417;IPR000719;IPR017441;IPR002290	IQ_motif_EF-hand-BS;Kinase-like_dom;Myosin_head_motor_dom;P-loop_NTPase;Prot_kinase_dom;Protein_kinase_ATP_BS;Ser/Thr_dual-sp_kinase	EC:2.7.11.1
82	ENSCAFT00000007000	94.7824	1.03791	0.229444	4.52357	6.08049e-06	0.00161659	ENSCAFT00000007000	1020	Q13304-2	sp_human	Complete Sure	0	91.45	339	340	Unexpected STOP codon at 3' end. Distance to subject end: 986 aas, your sequence is shorter than subject: 93 - 1462 Selected protein is the only available option,	1	1	1020	1	339	2 of Uracil nucleotide/cysteinyl leukotriene receptor OS=Homo sapiens GN=GPR17	GO:0005887;GO:0005886;GO:0004950;GO:0070098;GO:0007186	C:integral component of plasma membrane;C:plasma membrane;F:chemokine receptor activity;P:chemokine-mediated signaling pathway;P:G-protein coupled receptor signaling pathway	hsa:2840	IPR000276;IPR017452	GPCR_Rhodpsn;GPCR_Rhodpsn_7TM	-
83	ENSCAFT00000007078	484.422	0.976151	0.283528	3.44287	0.000575576	0.0302969	ENSCAFT00000007078	1587	Q9ULV1	sp_human	Complete Sure	0	100	537	529	Selected protein is the only available option,	1	1	1587	33	516	sp=Frizzled-4 Homo sapiens (Human)	GO:0042995;GO:0009986;GO:0005911;GO:0030669;GO:0005737;GO:0070062;GO:0005887;GO:0005886;GO:0019955;GO:0004930;GO:0030165;GO:0046982;GO:0042803;GO:0031625;GO:0042813;GO:0017147;GO:0007420;GO:0060070;GO:0071300;GO:0061301;GO:0035426;GO:0031987;GO:0010812;GO:0030182;GO:0043507;GO:0051091;GO:0045893;GO:0042701;GO:0030947;GO:0061299;GO:0061304;GO:0007605;GO:0034446;GO:0001570;GO:0016055;GO:0007223	C:cell projection;C:cell surface;C:cell-cell junction;C:clathrin-coated endocytic vesicle membrane;C:cytoplasm;C:extracellular vesicular exosome;C:integral component of plasma membrane;C:plasma membrane;F:cytokine binding;F:G-protein coupled receptor activity;F:PDZ domain binding;F:protein heterodimerization activity;F:protein homodimerization activity;F:ubiquitin protein ligase binding;F:Wnt-act…	hsa:8322	IPR000539;IPR015526;IPR020067;IPR026551;IPR017981	Frizzled;Frizzled/SFRP;Frizzled_dom;FZD4;GPCR_2-like	-
84	ENSCAFT00000007271	343.018	1.09871	0.29216	3.76066	0.000169467	0.0142153	ENSCAFT00000007271	2847	Q9HCH5-2	sp_human	Complete Sure	0	96.28	376	377	Selected protein is the only available option,	1	1717	2847	1	376	2 of Synaptotagmin-like protein 2 OS=Homo sapiens GN=SYTL2	GO:0005737;GO:0070382;GO:0019897;GO:0005794;GO:0042470;GO:0016020;GO:0005634;GO:0005886;GO:0042043;GO:0019902;GO:0005546;GO:0001786;GO:0006887;GO:0006886;GO:0010923;GO:0070257;GO:0006904;GO:0016192	C:cytoplasm;C:exocytic vesicle;C:extrinsic component of plasma membrane;C:Golgi apparatus;C:melanosome;C:membrane;C:nucleus;C:plasma membrane;F:neurexin family protein binding;F:phosphatase binding;F:phosphatidylinositol-4,5-bisphosphate binding;F:phosphatidylserine binding;P:exocytosis;P:intracellular protein transport;P:negative regulation of phosphatase activity;P:positive regulation of mucus …	hsa:54843	IPR000008;IPR027006;IPR010911;IPR013083	C2_dom;SYTL2;Znf_FYVE-typ;Znf_RING/FYVE/PHD	-
85	ENSCAFT00000007484	105.487	0.942096	0.253523	3.71602	0.000202383	0.0156399	ENSCAFT00000007484	2094	Q8TC92	sp_human	C_terminal Sure	0	97.98	643	698	No stop codon before M and M found is too far from subject M, your sequence is longer than subject: 698 - 643 Selected protein is the only available option,	1	1	2094	2	643	sp=Ecto-NOX disulfide-thiol exchanger 1 Homo sapiens (Human)	GO:0005576;GO:0005886;GO:0003676;GO:0000166;GO:0016491;GO:0048511	C:extracellular region;C:plasma membrane;F:nucleic acid binding;F:nucleotide binding;F:oxidoreductase activity;P:rhythmic process	hsa:55068	IPR012677;IPR000504	Nucleotide-bd_a/b_plait;RRM_dom	-
86	ENSCAFT00000007591	995.066	0.770228	0.190991	4.0328	5.51155e-05	0.00680826	ENSCAFT00000007591	NA	NA	NA	NA	NA	NA	NA	NA	NA	NA	NA	NA	NA	NA	NA	NA	NA	NA	NA	NA	NA	NA	NA	NA
87	ENSCAFT00000007755	67.6022	1.07691	0.339783	3.16942	0.00152744	0.0494653	ENSCAFT00000007755	3162	Q05469	sp_human	N_terminal Putative	0	79.21	1076	1054	W2: There is no M at the beginning, Distance to subject end: 21 aas, not enough to search stop codon Selected protein is the only available option, Selected protein is the only available option,	1	1	3162	1	1055	sp=Hormone-sensitive lipase Homo sapiens (Human)	GO:0005829;GO:0005811;GO:0005886;GO:0033878;GO:0004806;GO:0008203;GO:0046340;GO:0016042;GO:0042758;GO:0006468;GO:0044281;GO:0019433	C:cytosol;C:lipid particle;C:plasma membrane;F:hormone-sensitive lipase activity;F:triglyceride lipase activity;P:cholesterol metabolic process;P:diacylglycerol catabolic process;P:lipid catabolic process;P:long-chain fatty acid catabolic process;P:protein phosphorylation;P:small molecule metabolic process;P:triglyceride catabolic process	hsa:3991	IPR029058;IPR013094;IPR010468;IPR002168	AB_hydrolase;AB_hydrolase_3;HSL_N;Lipase_GDXG_AS	-
88	ENSCAFT00000007783	169.35	-0.735694	0.221605	-3.31985	0.000900661	0.0397184	ENSCAFT00000007783	1581	Q9BVK2	sp_human	Complete Sure	0	92.97	526	527	Selected protein is the only available option,	1	1	1581	1	526	sp=Probable dolichyl pyrophosphate Glc1Man9GlcNAc2 alpha-1,3-glucosyltransferase Homo sapiens (Human)	GO:0005789;GO:0016021;GO:0000033;GO:0044267;GO:0006488;GO:0097502;GO:0043687;GO:0006487;GO:0018279	C:endoplasmic reticulum membrane;C:integral component of membrane;F:alpha-1,3-mannosyltransferase activity;P:cellular protein metabolic process;P:dolichol-linked oligosaccharide biosynthetic process;P:mannosylation;P:post-translational protein modification;P:protein N-linked glycosylation;P:protein N-linked glycosylation via asparagine	hsa:79053	IPR004856	Glyco_trans_ALG6/ALG8	EC:2.4.1.265
89	ENSCAFT00000007933	121.887	0.836959	0.234168	3.57418	0.000351327	0.0224181	ENSCAFT00000007933	2856	Q8N6Y1	sp_human	Complete Putative	0	91.81	951	952	W2: There is no M at the beginning, Selected protein is the only available option,	1	1	2856	1	951	sp=Protocadherin-20 Homo sapiens (Human)	GO:0016021;GO:0005886;GO:0005509;GO:0044822;GO:0007156	C:integral component of membrane;C:plasma membrane;F:calcium ion binding;F:poly(A) RNA binding;P:homophilic cell adhesion	hsa:64881	IPR002126;IPR015919;IPR020894	Cadherin;Cadherin-like;Cadherin_CS	-
90	ENSCAFT00000007998	178.45	1.22733	0.282337	4.34704	1.3799e-05	0.00288602	ENSCAFT00000007998	1275	Q9UI36-2	sp_human	C_terminal Sure	0	99.53	708	425	your sequence is shorter than subject: 425 - 708 Selected protein is the only available option, Selected protein is the only available option,	1	1	1275	285	708	2 of Dachshund homolog 1 OS=Homo sapiens GN=DACH1	GO:0005737;GO:0005634;GO:0005667;GO:0003677;GO:0001078;GO:0001075;GO:0008283;GO:0046545;GO:0030336;GO:0060244;GO:0048147;GO:0010944;GO:0007585;GO:0001967	C:cytoplasm;C:nucleus;C:transcription factor complex;F:DNA binding;F:RNA polymerase II core promoter proximal region sequence-specific DNA binding transcription factor activity involved in negative regulation of transcription;F:RNA polymerase II core promoter sequence-specific DNA binding transcription factor activity involved in preinitiation complex assembly;P:cell proliferation;P:development o…	hsa:1602	IPR009061;IPR003380	DNA-bd_dom_put;Transform_Ski	-
91	ENSCAFT00000008018	1080.94	0.856518	0.264441	3.23898	0.00119957	0.0445024	ENSCAFT00000008018	1590	P37231	sp_human	Complete Sure	0	98.22	505	506	Selected protein is the only available option,	1	73	1590	1	505	sp=Peroxisome proliferator-activated receptor gamma Homo sapiens (Human)	GO:0005829;GO:0005654;GO:0005634;GO:0033613;GO:0050544;GO:0003682;GO:0003677;GO:0008144;GO:0019899;GO:0004879;GO:0030374;GO:0004955;GO:0046965;GO:0001012;GO:0001228;GO:0043565;GO:0003700;GO:0003707;GO:0044212;GO:0008270;GO:0006919;GO:0050873;GO:0045165;GO:0048469;GO:0032869;GO:0071285;GO:0030855;GO:0019395;GO:0007186;GO:0010467;GO:0042593;GO:0007507;GO:0045087;GO:0055088;GO:0006629;GO:0042953;GO:…	C:cytosol;C:nucleoplasm;C:nucleus;F:activating transcription factor binding;F:arachidonic acid binding;F:chromatin binding;F:DNA binding;F:drug binding;F:enzyme binding;F:ligand-activated sequence-specific DNA binding RNA polymerase II transcription factor activity;F:ligand-dependent nuclear receptor transcription coactivator activity;F:prostaglandin receptor activity;F:retinoid X receptor bindin…	hsa:5468	IPR003074;IPR003077;IPR008946;IPR000536;IPR022590;IPR001723;IPR001628;IPR013088	1Cnucl_rcpt;1Cnucl_rcpt_G;Nucl_hormone_rcpt_ligand-bd;Nucl_hrmn_rcpt_lig-bd_core;PPARgamma_N;Str_hrmn_rcpt;Znf_hrmn_rcpt;Znf_NHR/GATA	-
92	ENSCAFT00000008021	321.315	0.912473	0.273826	3.33231	0.000861293	0.0390469	ENSCAFT00000008021	1467	O95319-5	sp_human	Complete Sure	0	99.8	488	489	Selected protein is the only available option,	1	1	1467	1	488	5 of CUGBP Elav-like family member 2 OS=Homo sapiens GN=CELF2	GO:0005737;GO:0005634;GO:0000166;GO:0044822;GO:0003723;GO:0006397;GO:0008016;GO:0006396	C:cytoplasm;C:nucleus;F:nucleotide binding;F:poly(A) RNA binding;F:RNA binding;P:mRNA processing;P:regulation of heart contraction;P:RNA processing	hsa:10659	IPR002343;IPR012677;IPR000504	Hud_Sxl_RNA;Nucleotide-bd_a/b_plait;RRM_dom	-
93	ENSCAFT00000008283	33.3961	1.30896	0.399433	3.27703	0.00104904	0.042021	ENSCAFT00000008283	693	Q9H6D8	sp_human	Complete Sure	5e-157	97.33	234	231	Selected protein is the only available option,	1	1	693	10	234	sp=Fibronectin type III domain-containing protein 4 Homo sapiens (Human)	GO:0005783;GO:0016021;GO:0005886	C:endoplasmic reticulum;C:integral component of membrane;C:plasma membrane	hsa:64838	IPR003961;IPR013783	Fibronectin_type3;Ig-like_fold	-
94	ENSCAFT00000008380	208.044	0.744771	0.185654	4.01161	6.03061e-05	0.00711249	ENSCAFT00000008380	1047	Q6IQ16	sp_human	N_terminal Sure	0	93.73	392	349	Distance to subject end: 13 aas, not enough to search stop codon your sequence is shorter than subject: 349 - 392 Selected protein is the only available option, Selected protein is the only available option,	1	1	1047	13	379	sp=Speckle-type POZ protein-like Homo sapiens (Human)	GO:0031463;GO:0005634;GO:0031397;GO:0043161;GO:0016567	C:Cul3-RING ubiquitin ligase complex;C:nucleus;P:negative regulation of protein ubiquitination;P:proteasome-mediated ubiquitin-dependent protein catabolic process;P:protein ubiquitination	hsa:339745	IPR000210;IPR011333;IPR013069;IPR002083;IPR008974	BTB/POZ-like;BTB/POZ_fold;BTB_POZ;MATH;TRAF-like	-
95	ENSCAFT00000008481	87.9116	-0.634056	0.194386	-3.26185	0.00110689	0.0423478	ENSCAFT00000008481	948	O43597	sp_human	Complete Sure	0	97.14	315	316	Selected protein is the only available option,	1	1	948	1	315	sp=Protein sprouty homolog 2 Homo sapiens (Human)	GO:0042995;GO:0005829;GO:0005874;GO:0005886;GO:0019901;GO:0043539;GO:0030291;GO:0060449;GO:0045165;GO:0007173;GO:0000132;GO:0008543;GO:0042472;GO:0060437;GO:0043066;GO:0008285;GO:0042059;GO:0070373;GO:0040037;GO:0043407;GO:0051387;GO:0010801;GO:0034261;GO:0046580;GO:0070374;GO:0010628;GO:0033138;GO:0051897;GO:0071902;GO:0007605	C:cell projection;C:cytosol;C:microtubule;C:plasma membrane;F:protein kinase binding;F:protein serine/threonine kinase activator activity;F:protein serine/threonine kinase inhibitor activity;P:bud elongation involved in lung branching;P:cell fate commitment;P:epidermal growth factor receptor signaling pathway;P:establishment of mitotic spindle orientation;P:fibroblast growth factor receptor signa…	hsa:10253	IPR007875	Sprouty	-
96	ENSCAFT00000008550	209.157	0.698046	0.209935	3.32505	0.00088403	0.0395068	ENSCAFT00000008550	3417	P35590	sp_human	Complete Sure	0	93.5	1138	1139	Selected protein is the only available option,	1	1	3417	1	1138	sp=Tyrosine-protein kinase receptor Tie-1 Homo sapiens (Human)	GO:0005887;GO:0005524;GO:0004714;GO:0001525;GO:0001701;GO:0007498;GO:0016525;GO:0030336;GO:0018108;GO:0045026;GO:0032526;GO:0007165;GO:0001570	C:integral component of plasma membrane;F:ATP binding;F:transmembrane receptor protein tyrosine kinase activity;P:angiogenesis;P:in utero embryonic development;P:mesoderm development;P:negative regulation of angiogenesis;P:negative regulation of cell migration;P:peptidyl-tyrosine phosphorylation;P:plasma membrane fusion;P:response to retinoic acid;P:signal transduction;P:vasculogenesis	hsa:7075	IPR000742;IPR013032;IPR003961;IPR013783;IPR003599;IPR011009;IPR000719;IPR017441;IPR001245;IPR008266;IPR020635	EG-like_dom;EGF-like_CS;Fibronectin_type3;Ig-like_fold;Ig_sub;Kinase-like_dom;Prot_kinase_dom;Protein_kinase_ATP_BS;Ser-Thr/Tyr_kinase_cat_dom;Tyr_kinase_AS;Tyr_kinase_cat_dom	EC:2.7.10.1
97	ENSCAFT00000008578	75.1683	-1.24387	0.386272	-3.22019	0.00128108	0.0466241	ENSCAFT00000008578	1608	Q96FL9-4	sp_human	Complete Putative	0	87.08	532	536	W2: There is no M at the beginning, Selected protein is the only available option,	1	1	1608	2	532	4 of Polypeptide N-acetylgalactosaminyltransferase 14 OS=Homo sapiens GN=GALNT14	GO:0000139;GO:0016021;GO:0030246;GO:0046872;GO:0004653;GO:0044267;GO:0016266;GO:0043687	C:Golgi membrane;C:integral component of membrane;F:carbohydrate binding;F:metal ion binding;F:polypeptide N-acetylgalactosaminyltransferase activity;P:cellular protein metabolic process;P:O-glycan processing;P:post-translational protein modification	hsa:79623	IPR027791;IPR001173;IPR029044;IPR000772	Galactosyl_T_C;Glyco_trans_2-like;Nucleotide-diphossugar_trans;Ricin_B_lectin	EC:2.4.1.41
98	ENSCAFT00000008601	525.391	0.927834	0.199491	4.65102	3.30305e-06	0.00117754	ENSCAFT00000008601	1587	Q8TDX6	sp_human	Complete Sure	0	90.94	532	529	Selected protein is the only available option,	1	1	1587	3	521	sp=Chondroitin sulfate N-acetylgalactosaminyltransferase 1 Homo sapiens (Human)	GO:0032580;GO:0000139;GO:0030173;GO:0005622;GO:0008376;GO:0047238;GO:0015020;GO:0047237;GO:0046872;GO:0008955;GO:0009653;GO:0005975;GO:0051216;GO:0008283;GO:0008037;GO:0030206;GO:0030204;GO:0050650;GO:0050653;GO:0050651;GO:0001958;GO:0030198;GO:0030203;GO:0015014;GO:0030210;GO:0007399;GO:0030166;GO:0044281;GO:0046398;GO:0019276	C:Golgi cisterna membrane;C:Golgi membrane;C:integral component of Golgi membrane;C:intracellular;F:acetylgalactosaminyltransferase activity;F:glucuronosyl-N-acetylgalactosaminyl-proteoglycan 4-beta-N-acetylgalactosaminyltransferase activity;F:glucuronosyltransferase activity;F:glucuronylgalactosylproteoglycan 4-beta-N-acetylgalactosaminyltransferase activity;F:metal ion binding;F:peptidoglycan g…	hsa:55790	IPR008428;IPR029044	Chond_GalNAc;Nucleotide-diphossugar_trans	-
99	ENSCAFT00000008793	894.381	1.032	0.303532	3.39996	0.000673958	0.0332096	ENSCAFT00000008793	NA	NA	NA	NA	NA	NA	NA	NA	NA	NA	NA	NA	NA	NA	NA	NA	NA	NA	NA	NA	NA	NA	NA	NA
100	ENSCAFT00000008853	107.535	-0.654431	0.205478	-3.18492	0.00144794	0.0481196	ENSCAFT00000008853	321	Q7Z7K0	sp_human	Complete Sure	2e-70	93.4	106	107	Selected protein is the only available option,	1	1	321	1	106	sp=COX assembly mitochondrial protein homolog Homo sapiens (Human)	GO:0005739;GO:0046872	C:mitochondrion;F:metal ion binding	hsa:152100	IPR013892	Cyt_c_biogenesis_Cmc1-like	-
101	ENSCAFT00000008889	146.048	0.795996	0.228121	3.48936	0.000484182	0.0274198	ENSCAFT00000008889	1866	Q6PCE3	sp_human	N_terminal Sure	0	96.14	622	622	Distance to subject end: 0 aas, not enough to search stop codon Selected protein is the only available option, Selected protein is the only available option,	1	1	1866	1	622	sp=Glucose 1,6-bisphosphate synthase Homo sapiens (Human)	GO:0005829;GO:0047933;GO:0016868;GO:0006006;GO:0016310	C:cytosol;F:glucose-1,6-bisphosphate synthase activity;F:intramolecular transferase activity, phosphotransferases;P:glucose metabolic process;P:phosphorylation	hsa:283209	IPR005844;IPR016055;IPR005845;IPR005846;IPR005843	A-D-PHexomutase_a/b/a-I;A-D-PHexomutase_a/b/a-I/II/III;A-D-PHexomutase_a/b/a-II;A-D-PHexomutase_a/b/a-III;A-D-PHexomutase_C	EC:2.7.1.106
102	ENSCAFT00000008982	51.6783	0.951306	0.293487	3.24139	0.0011895	0.0444248	ENSCAFT00000008982	2259	Q8TBP0	sp_human	Complete Sure	0	87.96	767	753	Selected protein is hit number 1 in blast result,	1	1	2259	1	754	sp=TBC1 domain family member 16 Homo sapiens (Human)	GO:0005097	F:Rab GTPase activator activity	hsa:125058	IPR000195	Rab-GTPase-TBC_dom	-
103	ENSCAFT00000009193	54.7751	1.01128	0.315241	3.20796	0.00133682	0.0471337	ENSCAFT00000009193	5571	P16157-2	sp_human	N_terminal Putative	0	95.05	1519	1857	W2: There is no M at the beginning, Possible protein fusion, your sequence is longer than subject: 1857 - 1519 Selected protein is hit number 2 in blast result,	1	1	5571	9	1516	Er16 of Ankyrin-1 OS=Homo sapiens GN=ANK1	GO:0030673;GO:0016323;GO:0030863;GO:0005856;GO:0005829;GO:0031430;GO:0005634;GO:0005886;GO:0045211;GO:0042383;GO:0016529;GO:0014731;GO:0030018;GO:0051117;GO:0008093;GO:0019899;GO:0030507;GO:0005200;GO:0005198;GO:0007411;GO:0007010;GO:0006888;GO:0048821;GO:0006887;GO:0045199;GO:0015672;GO:0006779;GO:0010638;GO:0072661;GO:0007165	C:axolemma;C:basolateral plasma membrane;C:cortical cytoskeleton;C:cytoskeleton;C:cytosol;C:M band;C:nucleus;C:plasma membrane;C:postsynaptic membrane;C:sarcolemma;C:sarcoplasmic reticulum;C:spectrin-associated cytoskeleton;C:Z disc;F:ATPase binding;F:cytoskeletal adaptor activity;F:enzyme binding;F:spectrin binding;F:structural constituent of cytoskeleton;F:structural molecule activity;P:axon gu…	hsa:286	IPR002110;IPR020683;IPR011029;IPR000488;IPR000906	Ankyrin_rpt;Ankyrin_rpt-contain_dom;DEATH-like_dom;Death_domain;ZU5_dom	-
104	ENSCAFT00000009243	595.048	1.2112	0.247766	4.8885	1.01607e-06	0.000514131	ENSCAFT00000009243	921	Q8N474	sp_human	N_terminal Putative	5e-165	97.51	314	307	W2: There is no M at the beginning, Distance to subject end: 0 aas, not enough to search stop codon Selected protein is the only available option, Selected protein is the only available option,	1	1	921	30	310	sp=Secreted frizzled-related protein 1 Homo sapiens (Human)	GO:0009986;GO:0005829;GO:0031012;GO:0005615;GO:0070062;GO:0005622;GO:0005886;GO:0005578;GO:0004197;GO:0008144;GO:0005109;GO:0008201;GO:0042802;GO:0030165;GO:0042813;GO:0017147;GO:0060346;GO:0007420;GO:0060070;GO:0071773;GO:0071392;GO:0071391;GO:0044344;GO:0071363;GO:0071504;GO:0071456;GO:0071347;GO:0071380;GO:0009267;GO:0071560;GO:0071356;GO:0071305;GO:0071481;GO:0090246;GO:0048546;GO:0009950;GO:…	C:cell surface;C:cytosol;C:extracellular matrix;C:extracellular space;C:extracellular vesicular exosome;C:intracellular;C:plasma membrane;C:proteinaceous extracellular matrix;F:cysteine-type endopeptidase activity;F:drug binding;F:frizzled binding;F:heparin binding;F:identical protein binding;F:PDZ domain binding;F:Wnt-activated receptor activity;F:Wnt-protein binding;P:bone trabecula formation;P…	hsa:6422	IPR015526;IPR020067;IPR001134;IPR018933;IPR026559;IPR008993	Frizzled/SFRP;Frizzled_dom;Netrin_domain;Netrin_module_non-TIMP;SFRP1;TIMP-like_OB-fold	-
105	ENSCAFT00000009427	500.221	-1.54124	0.390505	-3.94678	7.92092e-05	0.00828317	ENSCAFT00000009427	2091	Q01826-2	sp_human	N_terminal Sure	0	99.2	795	697	Unexpected STOP codon at 3' end. Distance to subject end: 98 aas, your sequence is shorter than subject: 697 - 795 Selected protein is the only available option, Selected protein is the only available option,	1	1	2091	1	625	2 of DNA-binding protein SATB1 OS=Homo sapiens GN=SATB1	GO:0005720;GO:0016363;GO:0005654;GO:0005634;GO:0016605;GO:0003682;GO:0003690;GO:0003700;GO:0050798;GO:0006915;GO:0043367;GO:0043374;GO:0006921;GO:0006325;GO:0006338;GO:0008544;GO:0016571;GO:0000122;GO:0060004;GO:0006351;GO:0016032	C:nuclear heterochromatin;C:nuclear matrix;C:nucleoplasm;C:nucleus;C:PML body;F:chromatin binding;F:double-stranded DNA binding;F:sequence-specific DNA binding transcription factor activity;P:activated T cell proliferation;P:apoptotic process;P:CD4-positive, alpha-beta T cell differentiation;P:CD8-positive, alpha-beta T cell differentiation;P:cellular component disassembly involved in execution p…	hsa:6304	IPR003350;IPR001356;IPR009057;IPR010982	CUT_dom;Homeobox_dom;Homeodomain-like;Lambda_DNA-bd_dom	-
106	ENSCAFT00000009467	387.03	1.14396	0.259194	4.41351	1.01706e-05	0.00222303	ENSCAFT00000009467	1707	Q14699	sp_human	N_terminal Sure	0	79.55	578	561	Unexpected STOP codon at 3' end. Distance to subject end: 2 aas, Selected protein is the only available option,	1	25	1707	1	538	sp=Raftlin Homo sapiens (Human)	GO:0005737;GO:0005768;GO:0070062;GO:0045121;GO:0005886;GO:0043234;GO:0003725;GO:0050853;GO:0033227;GO:0040007;GO:0032620;GO:0001765;GO:1903044;GO:0032596;GO:0043330;GO:0002457;GO:0050852;GO:0034138	C:cytoplasm;C:endosome;C:extracellular vesicular exosome;C:membrane raft;C:plasma membrane;C:protein complex;F:double-stranded RNA binding;P:B cell receptor signaling pathway;P:dsRNA transport;P:growth;P:interleukin-17 production;P:membrane raft assembly;P:protein localization to membrane raft;P:protein transport into membrane raft;P:response to exogenous dsRNA;P:T cell antigen processing and pre…	hsa:23180	IPR028169	Raftlin	-
107	ENSCAFT00000009676	145.673	0.89902	0.266231	3.37684	0.000733228	0.0351725	ENSCAFT00000009676	486	Q9Y693	sp_human	N_terminal Sure	6e-66	96.21	200	162	Unexpected STOP codon at 3' end. Distance to subject end: 38 aas, your sequence is shorter than subject: 162 - 200 Selected protein is the only available option, Selected protein is the only available option,	1	1	486	1	132	sp=Lipoma HMGIC fusion partner Homo sapiens (Human)	GO:0016021;GO:0003677	C:integral component of membrane;F:DNA binding	hsa:10186	IPR019372	Lipome_HGMIC_fus_partner-like	-
108	ENSCAFT00000009728	26.8827	1.22373	0.369693	3.31013	0.000932526	0.0401857	ENSCAFT00000009728	3081	Q8IWV2-2	sp_human	Complete Sure	0	97.16	282	283	Selected protein is hit number 3 in blast result,	1	2233	3081	1	282	2 of Contactin-4 OS=Homo sapiens GN=CNTN4	GO:0031225;GO:0030424;GO:0005576;GO:0005886;GO:0007411;GO:0007413;GO:0007409;GO:0007420;GO:0045665;GO:0007399;GO:0007158;GO:0031175;GO:0048167	C:anchored component of membrane;C:axon;C:extracellular region;C:plasma membrane;P:axon guidance;P:axonal fasciculation;P:axonogenesis;P:brain development;P:negative regulation of neuron differentiation;P:nervous system development;P:neuron cell-cell adhesion;P:neuron projection development;P:regulation of synaptic plasticity	hsa:152330	IPR003961;IPR007110;IPR013783;IPR013098;IPR003599;IPR003598	Fibronectin_type3;Ig-like_dom;Ig-like_fold;Ig_I-set;Ig_sub;Ig_sub2	-
109	ENSCAFT00000009874	298.312	0.726384	0.216976	3.34777	0.000814653	0.0379188	ENSCAFT00000009874	1146	Q16828	sp_human	Complete Sure	0	99.74	381	382	Selected protein is the only available option,	1	1	1146	1	381	sp=Dual specificity protein phosphatase 6 Homo sapiens (Human)	GO:0005737;GO:0005654;GO:0017017;GO:0004725;GO:0030154;GO:0009953;GO:0000188;GO:0045087;GO:0002755;GO:0002756;GO:0070373;GO:0048011;GO:0035335;GO:0043065;GO:0042663;GO:0040036;GO:0060420;GO:0042493;GO:0051409;GO:0014070;GO:0051403;GO:0034166;GO:0034134;GO:0034138;GO:0034142;GO:0034146;GO:0034162;GO:0002224;GO:0038123;GO:0038124;GO:0035666	C:cytoplasm;C:nucleoplasm;F:MAP kinase tyrosine/serine/threonine phosphatase activity;F:protein tyrosine phosphatase activity;P:cell differentiation;P:dorsal/ventral pattern formation;P:inactivation of MAPK activity;P:innate immune response;P:MyD88-dependent toll-like receptor signaling pathway;P:MyD88-independent toll-like receptor signaling pathway;P:negative regulation of ERK1 and ERK2 cascade…	hsa:1848	IPR000340;IPR020422;IPR024950;IPR008343;IPR029021;IPR001763;IPR000387	Dual-sp_phosphatase_cat-dom;Dual-sp_phosphatase_subgr_cat;DUSP;MKP;Prot-tyrosine_phosphatase-like;Rhodanese-like_dom;Tyr/Dual-sp_Pase	EC:3.1.3.16
110	ENSCAFT00000010134	2197.62	-1.19444	0.283269	-4.21662	2.47991e-05	0.00413829	ENSCAFT00000010134	3675	O00533-2	sp_human	N_terminal Sure	0	91.89	1224	1225	Distance to subject end: 0 aas, not enough to search stop codon Selected protein is the only available option, Selected protein is the only available option,	1	1	3675	17	1224	2 of Neural cell adhesion molecule L1-like protein OS=Homo sapiens GN=CHL1	GO:0045177;GO:0030425;GO:0070062;GO:0016021;GO:0005886;GO:0005578;GO:0008344;GO:0007411;GO:0031103;GO:0007155;GO:0050890;GO:0035640;GO:0043524;GO:0001764;GO:0007165	C:apical part of cell;C:dendrite;C:extracellular vesicular exosome;C:integral component of membrane;C:plasma membrane;C:proteinaceous extracellular matrix;P:adult locomotory behavior;P:axon guidance;P:axon regeneration;P:cell adhesion;P:cognition;P:exploration behavior;P:negative regulation of neuron apoptotic process;P:neuron migration;P:signal transduction	hsa:10752	IPR003961;IPR007110;IPR013783;IPR013098;IPR003599;IPR003598;IPR026966	Fibronectin_type3;Ig-like_dom;Ig-like_fold;Ig_I-set;Ig_sub;Ig_sub2;Neurofascin/L1/NrCAM_C	-
111	ENSCAFT00000010220	627.143	1.05213	0.22286	4.72104	2.34645e-06	0.000994769	ENSCAFT00000010220	3366	Q9Y3M8	sp_human	N_terminal Sure	0	89.4	1113	1122	Distance to subject end: 0 aas, not enough to search stop codon Selected protein is the only available option,	1	1	3366	1	1113	sp=StAR-related lipid transfer protein 13 Homo sapiens (Human)	GO:0005829;GO:0005811;GO:0016020;GO:0005739;GO:0005096;GO:0008289;GO:0051056;GO:0007264	C:cytosol;C:lipid particle;C:membrane;C:mitochondrion;F:GTPase activator activity;F:lipid binding;P:regulation of small GTPase mediated signal transduction;P:small GTPase mediated signal transduction	hsa:90627	IPR008936;IPR000198;IPR013761;IPR011510;IPR023393;IPR002913	Rho_GTPase_activation_prot;RhoGAP_dom;SAM/pointed;SAM_2;START-like_dom;START_lipid-bd_dom	-
112	ENSCAFT00000010243	116.887	-0.947458	0.214151	-4.42426	9.67747e-06	0.00216858	ENSCAFT00000010243	1020	Q5TC63	sp_human	Complete Sure	0	82.3	336	340	Selected protein is the only available option,	1	1	1020	1	336	sp=Growth hormone-regulated TBC protein 1 Homo sapiens (Human)	GO:0005097	F:Rab GTPase activator activity	hsa:79774	IPR000195	Rab-GTPase-TBC_dom	-
113	ENSCAFT00000010454	801.549	0.611611	0.191777	3.18919	0.00142674	0.0481196	ENSCAFT00000010454	2505	Q14644-2	sp_human	Complete Sure	0	94.76	802	803	Selected protein is hit number 2 in blast result,	1	97	2505	1	802	2 of Ras GTPase-activating protein 3 OS=Homo sapiens GN=RASA3	GO:0005737;GO:0031235;GO:0015278;GO:0005096;GO:0046872;GO:0005099;GO:0070588;GO:0035556;GO:0046580;GO:0032320;GO:0007165	C:cytoplasm;C:intrinsic component of the cytoplasmic side of the plasma membrane;F:calcium-release channel activity;F:GTPase activator activity;F:metal ion binding;F:Ras GTPase activator activity;P:calcium ion transmembrane transport;P:intracellular signal transduction;P:negative regulation of Ras protein signal transduction;P:positive regulation of Ras GTPase activity;P:signal transduction	hsa:22821	IPR000008;IPR001849;IPR011993;IPR001936;IPR023152;IPR008936;IPR001562	C2_dom;PH_domain;PH_like_dom;RasGAP;RasGAP_CS;Rho_GTPase_activation_prot;Znf_Btk_motif	-
114	ENSCAFT00000010493	388.557	0.969754	0.271402	3.57313	0.000352737	0.0224181	ENSCAFT00000010493	1260	O75030-9	sp_human	Complete Sure	0	97.61	419	420	Selected protein is the only available option,	1	1	1260	1	419	M1 of Microphthalmia-associated transcription factor OS=Homo sapiens GN=MITF	GO:0005634;GO:0043234;GO:0003682;GO:0000978;GO:0001077;GO:0000979;GO:0003705;GO:0001227;GO:0046849;GO:0043010;GO:0044336;GO:0045165;GO:0030318;GO:0000122;GO:0030316;GO:0045944;GO:0045893;GO:0006461;GO:0042127;GO:0045670;GO:0006355	C:nucleus;C:protein complex;F:chromatin binding;F:RNA polymerase II core promoter proximal region sequence-specific DNA binding;F:RNA polymerase II core promoter proximal region sequence-specific DNA binding transcription factor activity involved in positive regulation of transcription;F:RNA polymerase II core promoter sequence-specific DNA binding;F:RNA polymerase II distal enhancer sequence-spe…	hsa:4286	IPR011598;IPR021802	bHLH_dom;bHLH_ZIP_TF_MiT/TFE	-
115	ENSCAFT00000010501	48.0261	1.61461	0.396669	4.07043	4.69274e-05	0.00623816	ENSCAFT00000010501	NA	NA	NA	NA	NA	NA	NA	NA	NA	NA	NA	NA	NA	NA	NA	NA	NA	NA	NA	NA	NA	NA	NA	NA
116	ENSCAFT00000010816	51.387	1.37144	0.399437	3.43343	0.000595989	0.0310588	ENSCAFT00000010816	2139	O95932	sp_human	Complete Putative	0	86.24	706	713	W2: There is no M at the beginning, Selected protein is the only available option,	1	1	2139	2	706	sp=Protein-glutamine gamma-glutamyltransferase 6 Homo sapiens (Human)	GO:0005737;GO:0046872;GO:0003810;GO:0008219;GO:0018149	C:cytoplasm;F:metal ion binding;F:protein-glutamine gamma-glutamyltransferase activity;P:cell death;P:peptide cross-linking	hsa:343641	IPR023608;IPR013783;IPR014756;IPR002931;IPR008958;IPR013808;IPR001102	Gln_gamma-glutamylTfrase_euk;Ig-like_fold;Ig_E-set;Transglutaminase-like;Transglutaminase_C;Transglutaminase_CS;Transglutaminase_N	EC:2.3.2.13
117	ENSCAFT00000010974	30.7486	1.46597	0.393006	3.73015	0.000191369	0.0153153	ENSCAFT00000010974	1107	Q6MZQ0-4	sp_human	Complete Sure	4e-98	92.16	205	369	Query too long, your sequence is longer than subject: 369 - 205 Selected protein is hit number 2 in blast result,	1	1	1107	1	204	4 of Proline-rich protein 5-like OS=Homo sapiens GN=PRR5L	GO:0005739;GO:0031932;GO:0031625;GO:0001933;GO:0009968;GO:0014068;GO:0001934;GO:0010762;GO:0038203	C:mitochondrion;C:TORC2 complex;F:ubiquitin protein ligase binding;P:negative regulation of protein phosphorylation;P:negative regulation of signal transduction;P:positive regulation of phosphatidylinositol 3-kinase signaling;P:positive regulation of protein phosphorylation;P:regulation of fibroblast migration;P:TORC2 signaling	hsa:79899	IPR013745	HbrB	-
118	ENSCAFT00000011013	81.3892	1.03623	0.25428	4.07516	4.5982e-05	0.00621788	ENSCAFT00000011013	1509	Q9UPY6	sp_human	Complete Sure	0	96.07	502	503	Unexpected STOP codon at 3' end. Distance to subject end: 1 aas, Selected protein is the only available option,	1	1	1509	1	484	sp=Wiskott-Aldrich syndrome protein family member 3 Homo sapiens (Human)	GO:0005737;GO:0005856;GO:0070062;GO:0030027;GO:0030041;GO:0007010;GO:0030032;GO:0014003;GO:0031643;GO:0006461;GO:0008360	C:cytoplasm;C:cytoskeleton;C:extracellular vesicular exosome;C:lamellipodium;P:actin filament polymerization;P:cytoskeleton organization;P:lamellipodium assembly;P:oligodendrocyte development;P:positive regulation of myelination;P:protein complex assembly;P:regulation of cell shape	hsa:10810	IPR028288;IPR003124	SCAR/WAVE_fam;WH2_dom	-
119	ENSCAFT00000011041	144.905	1.13496	0.353032	3.2149	0.00130491	0.0471337	ENSCAFT00000011041	2043	A0A087WXE9	tr_human	Complete Sure	0	90.44	680	681	your sequence is shorter than subject: 681 - 720 Selected protein is the only available option, Possible protein fusion, your sequence is longer than subject: 475 - 404 Possible protein fusion, your sequence is longer than subject: 475 - 45 Distance to subject end: 0 aas, not enough to search stop codon W2: There is no M at the beginning, Distance to subject end: 10 aas, not enough to search stop…	1	1	2043	1	680	sp=Inactive serine protease PAMR1 {ECO:0000313|Ensembl:ENSP00000480961} Homo sapiens (Human)	-	-	-	-	-	-	-	-	-
120	ENSCAFT00000011115	169.076	-0.756128	0.217863	-3.47066	0.00051918	0.0285255	ENSCAFT00000011115	408	F8VWB5	tr_human	Complete Sure	2e-16	68.63	58	48	Selected protein is the only available option,	3	192	335	8	58	sp=Proline-rich protein 13 {ECO:0000313|Ensembl:ENSP00000449513} Homo sapiens (Human)	-	-	-	-	-	-	-	-	-
121	ENSCAFT00000011368	178.251	1.30837	0.344237	3.80078	0.000144239	0.0125696	ENSCAFT00000011368	NA	NA	NA	NA	NA	NA	NA	NA	NA	NA	NA	NA	NA	NA	NA	NA	NA	NA	NA	NA	NA	NA	NA	NA
122	ENSCAFT00000011656	178.216	1.66673	0.399434	4.17272	3.00989e-05	0.00472132	ENSCAFT00000011656	1761	Q9NSB2	sp_human	N_terminal Sure	0	80.04	600	587	Unexpected STOP codon at 3' end. Distance to subject end: 4 aas, Selected protein is the only available option,	1	1	1761	1	571	sp=Keratin, type II cuticular Hb4 Homo sapiens (Human)	GO:0070062;GO:0045095;GO:0005200;GO:0030280;GO:0001942;GO:0035878;GO:0045616	C:extracellular vesicular exosome;C:keratin filament;F:structural constituent of cytoskeleton;F:structural constituent of epidermis;P:hair follicle development;P:nail development;P:regulation of keratinocyte differentiation	hsa:3890	IPR001664;IPR018039;IPR003054	IF;Intermediate_filament_CS;Keratin_II	-
123	ENSCAFT00000011810	426.912	0.873097	0.26366	3.31145	0.000928138	0.0401857	ENSCAFT00000011810	3351	Q9UKP5	sp_human	N_terminal Sure	0	98.48	1117	1117	Distance to subject end: 0 aas, not enough to search stop codon Selected protein is the only available option,	1	1	3351	1	1117	sp=A disintegrin and metalloproteinase with thrombospondin motifs 6 Homo sapiens (Human)	GO:0005578;GO:0004222;GO:0008237;GO:0008270	C:proteinaceous extracellular matrix;F:metalloendopeptidase activity;F:metallopeptidase activity;F:zinc ion binding	hsa:11174	IPR010294;IPR024079;IPR001590;IPR013273;IPR002870;IPR010909;IPR000884	ADAM_spacer1;MetalloPept_cat_dom;Peptidase_M12B;Peptidase_M12B_ADAM-TS;Peptidase_M12B_N;PLAC;Thrombospondin_1_rpt	-
124	ENSCAFT00000011930	86.1247	-1.20203	0.322151	-3.73127	0.000190514	0.0153153	ENSCAFT00000011930	NA	NA	NA	NA	NA	NA	NA	NA	NA	NA	NA	NA	NA	NA	NA	NA	NA	NA	NA	NA	NA	NA	NA	NA
125	ENSCAFT00000011953	77.5163	1.07339	0.252469	4.25155	2.12291e-05	0.00374158	ENSCAFT00000011953	2061	Q8IUC4	sp_human	Complete Sure	0	87.17	686	687	Selected protein is the only available option,	1	1	2061	1	686	sp=Rhophilin-2 Homo sapiens (Human)	GO:0005737;GO:0043231;GO:0005634;GO:0007165	C:cytoplasm;C:intracellular membrane-bounded organelle;C:nucleus;P:signal transduction	hsa:85415	IPR004328;IPR011072;IPR001478	BRO1_dom;HR1_rho-bd;PDZ	-
126	ENSCAFT00000012019	622.822	0.90213	0.254515	3.5445	0.000393362	0.0239507	ENSCAFT00000012019	1302	P23526	sp_human	Complete Sure	0	92.38	432	434	Selected protein is the only available option,	1	1	1302	1	432	sp=Adenosylhomocysteinase Homo sapiens (Human)	GO:0005737;GO:0005829;GO:0070062;GO:0043005;GO:0005634;GO:0004013;GO:0030554;GO:0051287;GO:0034641;GO:0002439;GO:0042745;GO:0071268;GO:0032259;GO:0006730;GO:0001666;GO:0007584;GO:0019510;GO:0044281;GO:0000096;GO:0006805	C:cytoplasm;C:cytosol;C:extracellular vesicular exosome;C:neuron projection;C:nucleus;F:adenosylhomocysteinase activity;F:adenyl nucleotide binding;F:NAD binding;P:cellular nitrogen compound metabolic process;P:chronic inflammatory response to antigenic stimulus;P:circadian sleep/wake cycle;P:homocysteine biosynthetic process;P:methylation;P:one-carbon metabolic process;P:response to hypoxia;P:re…	hsa:191	IPR000043;IPR015878;IPR016040;IPR020082	Adenosylhomocysteinase;Ado_hCys_hydrolase_NAD-bd;NAD(P)-bd_dom;S-Ado-L-homoCys_hydrolase_CS	-
127	ENSCAFT00000012020	47.9944	1.24499	0.374559	3.32388	0.00088775	0.0395604	ENSCAFT00000012020	3651	Q587J7	sp_human	Complete Putative	0	76.83	1177	1217	Overlapping hits, possible frame ERROR between 2055 and 2053, W2: There is no M at the beginning, Query too long, your sequence is longer than subject: 1217 - 1177 Selected protein is the only available option,	1	1	3651	4	1107	sp=Putative ATP-dependent RNA helicase TDRD12 Homo sapiens (Human)	GO:0005524;GO:0004386;GO:0003676;GO:0030154;GO:0043046;GO:0009566;GO:0031047;GO:0007140;GO:0007275;GO:0034587;GO:0007283	F:ATP binding;F:helicase activity;F:nucleic acid binding;P:cell differentiation;P:DNA methylation involved in gamete generation;P:fertilization;P:gene silencing by RNA;P:male meiosis;P:multicellular organismal development;P:piRNA metabolic process;P:spermatogenesis	hsa:91646	IPR011545;IPR027417;IPR002999	DEAD/DEAH_box_helicase_dom;P-loop_NTPase;Tudor	EC:3.6.4.13
128	ENSCAFT00000012066	182.454	1.00158	0.262264	3.81896	0.000134015	0.0121512	ENSCAFT00000012066	627	O14807	sp_human	Complete Sure	4e-137	100	208	209	Separated hits, possible frame ERROR between 207 and 370, your sequence is shorter than subject: 405 - 3664 Selected protein is hit number 1 in blast result,	1	1	627	1	208	sp=Ras-related protein M-Ras Homo sapiens (Human)	GO:0070062;GO:0005886;GO:0005525;GO:0030742;GO:0003924;GO:0030036;GO:0007275;GO:0007517;GO:0007265	C:extracellular vesicular exosome;C:plasma membrane;F:GTP binding;F:GTP-dependent protein binding;F:GTPase activity;P:actin cytoskeleton organization;P:multicellular organismal development;P:muscle organ development;P:Ras protein signal transduction	hsa:22808	IPR027417;IPR005225;IPR001806;IPR020849	P-loop_NTPase;Small_GTP-bd_dom;Small_GTPase;Small_GTPase_Ras	-
129	ENSCAFT00000012068	50.5503	-1.2499	0.391489	-3.19268	0.0014096	0.0480675	ENSCAFT00000012068	513	P13693-2	sp_human	Complete Sure	4e-70	79.71	138	137	Selected protein is hit number 2 in blast result,	1	103	513	1	138	2 of Translationally-controlled tumor protein OS=Homo sapiens GN=TPT1	GO:0005737;GO:0005615;GO:0070062;GO:0005771;GO:0005654;GO:0005634;GO:0005509;GO:0044822;GO:0006816;GO:0006874;GO:0043066;GO:2000384;GO:1902230;GO:0042981;GO:0009615;GO:0019827	C:cytoplasm;C:extracellular space;C:extracellular vesicular exosome;C:multivesicular body;C:nucleoplasm;C:nucleus;F:calcium ion binding;F:poly(A) RNA binding;P:calcium ion transport;P:cellular calcium ion homeostasis;P:negative regulation of apoptotic process;P:negative regulation of ectoderm development;P:negative regulation of intrinsic apoptotic signaling pathway in response to DNA damage;P:re…	hsa:7178	IPR011057;IPR011323;IPR018103;IPR018105	Mss4-like;Mss4/transl-control_tumor;Translation_control_tumour_CS;Translational_control_tumour_p	-
130	ENSCAFT00000012102	441.669	0.592612	0.173179	3.42196	0.000621726	0.0316802	ENSCAFT00000012102	336	O14737	sp_human	Complete Sure	6e-60	95.79	125	112	Selected protein is the only available option,	1	1	336	31	125	sp=Programmed cell death protein 5 Homo sapiens (Human)	GO:0005737;GO:0070062;GO:0005634;GO:0003677;GO:0006915;GO:0043065	C:cytoplasm;C:extracellular vesicular exosome;C:nucleus;F:DNA binding;P:apoptotic process;P:positive regulation of apoptotic process	hsa:9141	IPR002836	PDCD5-related	-
131	ENSCAFT00000012110	63.0106	1.23138	0.322999	3.81233	0.000137662	0.0122236	ENSCAFT00000012110	NA	NA	NA	NA	NA	NA	NA	NA	NA	NA	NA	NA	NA	NA	NA	NA	NA	NA	NA	NA	NA	NA	NA	NA
132	ENSCAFT00000012231	3565.87	0.895251	0.23902	3.74551	0.000180029	0.0146318	ENSCAFT00000012231	4818	Q70Z35	sp_human	Complete Sure	0	97.82	1606	1606	Selected protein is the only available option,	1	1	4818	1	1606	sp=Phosphatidylinositol 3,4,5-trisphosphate-dependent Rac exchanger 2 protein Homo sapiens (Human)	GO:0030675;GO:0030676;GO:0008344;GO:0048813;GO:0007186;GO:0035556;GO:0032855	F:Rac GTPase activator activity;F:Rac guanyl-nucleotide exchange factor activity;P:adult locomotory behavior;P:dendrite morphogenesis;P:G-protein coupled receptor signaling pathway;P:intracellular signal transduction;P:positive regulation of Rac GTPase activity	hsa:80243	IPR000591;IPR000219;IPR001331;IPR001478;IPR001849;IPR011993;IPR011991	DEP_dom;DH-domain;GDS_CDC24_CS;PDZ;PH_domain;PH_like_dom;WHTH_DNA-bd_dom	-
133	ENSCAFT00000012249	161.864	2.00753	0.266529	7.53211	4.99273e-14	2.61053e-10	ENSCAFT00000012249	1356	Q49A92-2	sp_human	Complete Sure	0	91.8	427	427	Selected protein is hit number 2 in blast result,	1	76	1356	1	427	2 of Uncharacterized protein C8orf34 OS=Homo sapiens GN=C8orf34	-	-	hsa:116328	IPR003117	cAMP_dep_PK_reg_su_I/II_a/b	-
134	ENSCAFT00000012303	512.367	1.29611	0.396203	3.27131	0.00107049	0.0422476	ENSCAFT00000012303	2556	Q9H2Y9	sp_human	Complete Sure	0	92.01	848	852	Selected protein is the only available option,	1	1	2556	1	844	sp=Solute carrier organic anion transporter family member 5A1 Homo sapiens (Human)	GO:0016021;GO:0005886;GO:0005215	C:integral component of membrane;C:plasma membrane;F:transporter activity	hsa:81796	IPR002350;IPR020846;IPR016196;IPR004156	Kazal_dom;MFS_dom;MFS_dom_general_subst_transpt;OA_transporter	-
135	ENSCAFT00000012314	4080.42	-0.950936	0.253101	-3.75714	0.000171867	0.0143399	ENSCAFT00000012314	2097	P33121-3	sp_human	Complete Sure	0	91.55	698	699	Selected protein is the only available option,	1	1	2097	1	698	3 of Long-chain-fatty-acid--CoA ligase 1 OS=Homo sapiens GN=ACSL1	GO:0005789;GO:0016021;GO:0016020;GO:0005741;GO:0005739;GO:0005778;GO:0005886;GO:0005524;GO:0004467;GO:0033211;GO:0036109;GO:0044255;GO:0043651;GO:0008610;GO:0044539;GO:0001676;GO:0035338;GO:0071902;GO:0042493;GO:0007584;GO:0034201;GO:0014070;GO:0044281;GO:0019432;GO:0033559;GO:0042178	C:endoplasmic reticulum membrane;C:integral component of membrane;C:membrane;C:mitochondrial outer membrane;C:mitochondrion;C:peroxisomal membrane;C:plasma membrane;F:ATP binding;F:long-chain fatty acid-CoA ligase activity;P:adiponectin-activated signaling pathway;P:alpha-linolenic acid metabolic process;P:cellular lipid metabolic process;P:linoleic acid metabolic process;P:lipid biosynthetic pro…	hsa:2180	IPR020845;IPR000873	AMP-binding_CS;AMP-dep_Synth/Lig	EC:6.2.1.3
136	ENSCAFT00000012390	922.09	-0.611783	0.187521	-3.26248	0.0011044	0.0423478	ENSCAFT00000012390	792	P61247	sp_human	Complete Sure	0	97.73	264	264	Selected protein is the only available option,	1	1	792	1	264	sp=40S ribosomal protein S3a {ECO:0000255|HAMAP-Rule:MF_03122} Homo sapiens (Human)	GO:0005737;GO:0005829;GO:0022627;GO:0070062;GO:0005925;GO:0005730;GO:0005634;GO:0030529;GO:0044822;GO:0003723;GO:0003735;GO:0030154;GO:0044267;GO:0002181;GO:0010467;GO:0016071;GO:0043066;GO:0000184;GO:0016070;GO:0006614;GO:0006412;GO:0006414;GO:0006413;GO:0006415;GO:0019058;GO:0016032;GO:0019083	C:cytoplasm;C:cytosol;C:cytosolic small ribosomal subunit;C:extracellular vesicular exosome;C:focal adhesion;C:nucleolus;C:nucleus;C:ribonucleoprotein complex;F:poly(A) RNA binding;F:RNA binding;F:structural constituent of ribosome;P:cell differentiation;P:cellular protein metabolic process;P:cytoplasmic translation;P:gene expression;P:mRNA metabolic process;P:negative regulation of apoptotic pro…	hsa:6189	IPR027500;IPR001593;IPR018281	Ribosomal_S1/3_euk;Ribosomal_S3Ae;Ribosomal_S3Ae_CS	-
137	ENSCAFT00000012496	29.8382	2.39661	0.367799	6.51609	7.21638e-11	1.8866e-07	ENSCAFT00000012496	NA	NA	NA	NA	NA	NA	NA	NA	NA	NA	NA	NA	NA	NA	NA	NA	NA	NA	NA	NA	NA	NA	NA	NA
138	ENSCAFT00000012530	223.235	1.00189	0.297789	3.36444	0.000766984	0.0364573	ENSCAFT00000012530	NA	NA	NA	NA	NA	NA	NA	NA	NA	NA	NA	NA	NA	NA	NA	NA	NA	NA	NA	NA	NA	NA	NA	NA
139	ENSCAFT00000012700	51.5675	1.33692	0.33843	3.95036	7.8035e-05	0.00823786	ENSCAFT00000012700	726	Q9UNN8	sp_human	Complete Sure	9e-127	77.78	238	242	Selected protein is the only available option,	1	1	726	14	238	sp=Endothelial protein C receptor Homo sapiens (Human)	GO:0009986;GO:0005813;GO:0070062;GO:0005925;GO:0005887;GO:0004872;GO:0019882;GO:0007596;GO:0006955;GO:0050819	C:cell surface;C:centrosome;C:extracellular vesicular exosome;C:focal adhesion;C:integral component of plasma membrane;F:receptor activity;P:antigen processing and presentation;P:blood coagulation;P:immune response;P:negative regulation of coagulation	hsa:10544	IPR015669;IPR011161;IPR011162;IPR001039	Endothetial_C_recpt;MHC_I-like_Ag-recog;MHC_I/II-like_Ag-recog;MHC_I_a_a1/a2	-
140	ENSCAFT00000012787	335.293	1.06369	0.309921	3.43214	0.000598829	0.0311034	ENSCAFT00000012787	2334	Q6DN14-5	sp_human	Complete Sure	0	98.45	515	516	Selected protein is hit number 2 in blast result,	1	787	2334	1	515	5 of Multiple C2 and transmembrane domain-containing protein 1 OS=Homo sapiens GN=MCTP1	GO:0016021;GO:0005509;GO:0019722	C:integral component of membrane;F:calcium ion binding;P:calcium-mediated signaling	hsa:79772	IPR000008;IPR013583	C2_dom;PRibTrfase_C	-
141	ENSCAFT00000012994	111.926	-1.10725	0.295269	-3.74998	0.000176851	0.0145693	ENSCAFT00000012994	NA	NA	NA	NA	NA	NA	NA	NA	NA	NA	NA	NA	NA	NA	NA	NA	NA	NA	NA	NA	NA	NA	NA	NA
142	ENSCAFT00000013083	2635.84	0.665913	0.198261	3.35877	0.000782896	0.0368784	ENSCAFT00000013083	2289	Q9UHB6	sp_human	Complete Sure	0	81.17	759	763	Selected protein is the only available option,	1	1	2289	1	752	sp=LIM domain and actin-binding protein 1 Homo sapiens (Human)	GO:0015629;GO:0005737;GO:0005925;GO:0005886;GO:0001725;GO:0051015;GO:0003785;GO:0008270;GO:0051017;GO:0030835;GO:0031529	C:actin cytoskeleton;C:cytoplasm;C:focal adhesion;C:plasma membrane;C:stress fiber;F:actin filament binding;F:actin monomer binding;F:zinc ion binding;P:actin filament bundle assembly;P:negative regulation of actin filament depolymerization;P:ruffle organization	hsa:51474	IPR028740;IPR001781	EPLIN;Znf_LIM	-
143	ENSCAFT00000013168	691.859	1.16392	0.359275	3.23965	0.00119675	0.0445024	ENSCAFT00000013168	1050	P21695	sp_human	Complete Sure	0	90.26	349	350	Selected protein is the only available option,	1	1	1050	1	349	sp=Glycerol-3-phosphate dehydrogenase [NAD(+)], cytoplasmic Homo sapiens (Human)	GO:0005829;GO:0070062;GO:0009331;GO:0005739;GO:0004367;GO:0004368;GO:0051287;GO:0044255;GO:0071320;GO:0071356;GO:0006094;GO:0046168;GO:0006127;GO:0046474;GO:0006116;GO:0006654;GO:0006644;GO:0045821;GO:0044281;GO:0019432	C:cytosol;C:extracellular vesicular exosome;C:glycerol-3-phosphate dehydrogenase complex;C:mitochondrion;F:glycerol-3-phosphate dehydrogenase [NAD+] activity;F:glycerol-3-phosphate dehydrogenase activity;F:NAD binding;P:cellular lipid metabolic process;P:cellular response to cAMP;P:cellular response to tumor necrosis factor;P:gluconeogenesis;P:glycerol-3-phosphate catabolic process;P:glycerophosp…	hsa:2819	IPR008927;IPR013328;IPR006168;IPR006109;IPR017751;IPR011128;IPR016040	6-PGluconate_DH_C-like;DH_multihelical;G3P_DH_NAD-dep;G3P_DH_NAD-dep_C;G3P_DH_NAD-dep_euk;G3P_DH_NAD-dep_N;NAD(P)-bd_dom	-
144	ENSCAFT00000013201	170.875	0.688886	0.209561	3.28728	0.00101162	0.0414972	ENSCAFT00000013201	1419	Q06413	sp_human	N_terminal Sure	0	100	473	473	Distance to subject end: 0 aas, not enough to search stop codon Selected protein is the only available option, Selected protein is the only available option,	1	1	1419	1	473	sp=Myocyte-specific enhancer factor 2C Homo sapiens (Human)	GO:0005737;GO:0005829;GO:0016607;GO:0005654;GO:0005634;GO:0043234;GO:0030017;GO:0033613;GO:0003680;GO:0003682;GO:0001046;GO:0003677;GO:0035198;GO:0046982;GO:0000978;GO:0001077;GO:0000983;GO:0000980;GO:0001205;GO:0000977;GO:0000981;GO:0003700;GO:0044212;GO:0006915;GO:0001782;GO:0042100;GO:0050853;GO:0001568;GO:0001974;GO:0014898;GO:0003211;GO:0060536;GO:0048667;GO:0071277;GO:0035690;GO:0071498;GO:…	C:cytoplasm;C:cytosol;C:nuclear speck;C:nucleoplasm;C:nucleus;C:protein complex;C:sarcomere;F:activating transcription factor binding;F:AT DNA binding;F:chromatin binding;F:core promoter sequence-specific DNA binding;F:DNA binding;F:miRNA binding;F:protein heterodimerization activity;F:RNA polymerase II core promoter proximal region sequence-specific DNA binding;F:RNA polymerase II core promoter …	hsa:4208	IPR022102;IPR002100	HJURP_C;TF_MADSbox	-
145	ENSCAFT00000013472	913.355	1.34776	0.236363	5.70207	1.18363e-08	1.5472e-05	ENSCAFT00000013472	2424	Q13370	sp_human	Internal Sure	0	87.94	1112	808	Unexpected STOP codon at 3' end. Distance to subject end: 5 aas, your sequence is shorter than subject: 808 - 1112 Selected protein is the only available option, Selected protein is the only available option,	1	1	2424	313	1097	sp=cGMP-inhibited 3',5'-cyclic phosphodiesterase B Homo sapiens (Human)	GO:0005829;GO:0005783;GO:0005794;GO:0032045;GO:0016021;GO:0016020;GO:0004114;GO:0004119;GO:0046872;GO:0043422;GO:0001525;GO:0007596;GO:0006198;GO:0032869;GO:0031018;GO:0042593;GO:0008286;GO:0016525;GO:0043951;GO:0007162;GO:0033629;GO:0050995;GO:0050796	C:cytosol;C:endoplasmic reticulum;C:Golgi apparatus;C:guanyl-nucleotide exchange factor complex;C:integral component of membrane;C:membrane;F:3',5'-cyclic-nucleotide phosphodiesterase activity;F:cGMP-inhibited cyclic-nucleotide phosphodiesterase activity;F:metal ion binding;F:protein kinase B binding;P:angiogenesis;P:blood coagulation;P:cAMP catabolic process;P:cellular response to insulin stimul…	hsa:5140	IPR003607;IPR002073;IPR023174	HD/PDEase_dom;PDEase_catalytic_dom;PDEase_CS	EC:3.1.4.17
146	ENSCAFT00000013605	330.953	0.720935	0.169033	4.26506	1.99848e-05	0.00358564	ENSCAFT00000013605	1860	Q02153	sp_human	Complete Putative	0	99.19	619	620	W2: There is no M at the beginning, Selected protein is the only available option,	1	1	1860	2	619	sp=Guanylate cyclase soluble subunit beta-1 Homo sapiens (Human)	GO:0005737;GO:0008074;GO:0043231;GO:0005525;GO:0004383;GO:0020037;GO:0046872;GO:0004872;GO:0008015;GO:0007596;GO:0007263	C:cytoplasm;C:guanylate cyclase complex, soluble;C:intracellular membrane-bounded organelle;F:GTP binding;F:guanylate cyclase activity;F:heme binding;F:metal ion binding;F:receptor activity;P:blood circulation;P:blood coagulation;P:nitric oxide mediated signal transduction	hsa:2983	IPR001054;IPR018297;IPR011645;IPR011644;IPR024096;IPR029787	A/G_cyclase;A/G_cyclase_CS;Haem_no_assoc-bd;Heme_NO-bd;NO_sig/Golgi_transp_ligand-bd;Nucleotide_cyclase	-
147	ENSCAFT00000013690	199.655	1.41829	0.331115	4.28339	1.84069e-05	0.00347524	ENSCAFT00000013690	NA	NA	NA	NA	NA	NA	NA	NA	NA	NA	NA	NA	NA	NA	NA	NA	NA	NA	NA	NA	NA	NA	NA	NA
148	ENSCAFT00000013849	100.474	0.739012	0.230238	3.20978	0.00132837	0.0471337	ENSCAFT00000013849	1053	P13995	sp_human	Complete Sure	0	92.29	350	351	Selected protein is hit number 1 in blast result,	1	1	1053	1	350	sp=Bifunctional methylenetetrahydrofolate dehydrogenase/cyclohydrolase, mitochondrial Homo sapiens (Human)	GO:0005615;GO:0005739;GO:0000287;GO:0004477;GO:0004487;GO:0004488;GO:0042301;GO:0009396;GO:0006730;GO:0046653	C:extracellular space;C:mitochondrion;F:magnesium ion binding;F:methenyltetrahydrofolate cyclohydrolase activity;F:methylenetetrahydrofolate dehydrogenase (NAD+) activity;F:methylenetetrahydrofolate dehydrogenase (NADP+) activity;F:phosphate ion binding;P:folic acid-containing compound biosynthetic process;P:one-carbon metabolic process;P:tetrahydrofolate metabolic process	hsa:10797	IPR016040;IPR000672;IPR020630;IPR020867;IPR020631	NAD(P)-bd_dom;THF_DH/CycHdrlase;THF_DH/CycHdrlase_cat_dom;THF_DH/CycHdrlase_CS;THF_DH/CycHdrlase_NAD-bd_dom	-
149	ENSCAFT00000013919	174.368	0.881746	0.217234	4.05896	4.92919e-05	0.00644327	ENSCAFT00000013919	3510	O14827	sp_human	N_terminal Sure	0	97.63	1237	1170	Separated hits, possible frame ERROR between 2280 and 2356, Distance to subject end: 28 aas, not enough to search stop codon your sequence is shorter than subject: 1170 - 1237 Selected protein is the only available option, Selected protein is the only available option,	1	1	3510	1	1208	sp=Ras-specific guanine nucleotide-releasing factor 2 Homo sapiens (Human)	GO:0005829;GO:0005783;GO:0005886;GO:0005089;GO:0097190;GO:0048011;GO:0043065;GO:2000310;GO:0051056;GO:0007264;GO:0007268	C:cytosol;C:endoplasmic reticulum;C:plasma membrane;F:Rho guanyl-nucleotide exchange factor activity;P:apoptotic signaling pathway;P:neurotrophin TRK receptor signaling pathway;P:positive regulation of apoptotic process;P:regulation of N-methyl-D-aspartate selective glutamate receptor activity;P:regulation of small GTPase mediated signal transduction;P:small GTPase mediated signal transduction;P:…	hsa:5924	IPR000219;IPR000048;IPR001849;IPR011993;IPR000651;IPR019804;IPR023578;IPR001895	DH-domain;IQ_motif_EF-hand-BS;PH_domain;PH_like_dom;Ras-like_Gua-exchang_fac_N;Ras_G-nucl-exch_fac_CS;Ras_GEF_dom;RASGEF_cat_dom	-
150	ENSCAFT00000013993	74.8949	1.13572	0.328264	3.45977	0.000540643	0.0291174	ENSCAFT00000013993	1494	Q8IXS2	sp_human	Complete Sure	0	85.74	484	498	Selected protein is the only available option,	1	1	1494	1	484	sp=Coiled-coil domain-containing protein 65 Homo sapiens (Human)	-	-	hsa:85478	-	-	-
151	ENSCAFT00000014282	116.811	0.949087	0.236307	4.01632	5.91134e-05	0.00707827	ENSCAFT00000014282	1068	Q9NUU6	sp_human	Complete Sure	0	88.69	356	328	Selected protein is the only available option,	1	85	1068	21	356	sp=Inactive ubiquitin thioesterase FAM105A Homo sapiens (Human)	-	-	hsa:54491	IPR023235;IPR023236	FAM105;FAM105A	-
152	ENSCAFT00000014283	122.635	1.05121	0.279156	3.76568	0.000166095	0.0140074	ENSCAFT00000014283	1089	Q9NUU6	sp_human	Complete Sure	0	88.62	356	363	Selected protein is the only available option,	1	1	1089	23	356	sp=Inactive ubiquitin thioesterase FAM105A Homo sapiens (Human)	-	-	hsa:54491	IPR023235;IPR023236	FAM105;FAM105A	-
153	ENSCAFT00000014303	75.4883	1.48272	0.328309	4.51623	6.29513e-06	0.00164576	ENSCAFT00000014303	4605	O75093	sp_human	Complete Sure	0	95	1534	1535	Selected protein is the only available option,	1	1	4605	34	1534	sp=Slit homolog 1 protein Homo sapiens (Human)	GO:0005615;GO:0005509;GO:0048495;GO:0048846;GO:0007411;GO:0033563;GO:0040023;GO:0048853;GO:0008045;GO:0050919;GO:0048843;GO:0051964;GO:0031290;GO:0021510;GO:0022028	C:extracellular space;F:calcium ion binding;F:Roundabout binding;P:axon extension involved in axon guidance;P:axon guidance;P:dorsal/ventral axon guidance;P:establishment of nucleus localization;P:forebrain morphogenesis;P:motor neuron axon guidance;P:negative chemotaxis;P:negative regulation of axon extension involved in axon guidance;P:negative regulation of synapse assembly;P:retinal ganglion …	hsa:6585	IPR013320;IPR000483;IPR006207;IPR000742;IPR001881;IPR013032;IPR000152;IPR018097;IPR003645;IPR009030;IPR001791;IPR001611;IPR025875;IPR003591;IPR000372	ConA-like_dom;Cys-rich_flank_reg_C;Cys_knot_C;EG-like_dom;EGF-like_Ca-bd_dom;EGF-like_CS;EGF-type_Asp/Asn_hydroxyl_site;EGF_Ca-bd_CS;Fol_N;Growth_fac_rcpt_N_dom;Laminin_G;Leu-rich_rpt;Leu-rich_rpt_4;Leu-rich_rpt_typical-subtyp;LRR-contain_N	-
154	ENSCAFT00000014307	1625.14	1.45594	0.314138	4.63473	3.574e-06	0.0011814	ENSCAFT00000014307	2622	E7ES19	tr_human	Complete Sure	0	93.93	870	874	your sequence is shorter than subject: 874 - 961 Selected protein is the only available option, Separated hits, possible frame ERROR between 4488 and 4915, W2: There is no M at the beginning, Distance to subject end: 0 aas, not enough to search stop codon Possible protein fusion, your sequence is longer than subject: 1713 - 173 Selected protein is the only available option,	1	1	2622	1	870	sp=Thrombospondin-4 {ECO:0000313|Ensembl:ENSP00000422298} Homo sapiens (Human)	-	-	-	-	-	-	-	-	-
155	ENSCAFT00000014566	176.78	-0.647896	0.187177	-3.46141	0.000537355	0.0291174	ENSCAFT00000014566	540	Q9BV29	sp_human	Complete Sure	4e-116	88.65	185	180	Selected protein is the only available option,	1	1	540	1	185	sp=Uncharacterized protein C15orf57 Homo sapiens (Human)	-	-	hsa:90416	IPR028039	CCDC32	-
156	ENSCAFT00000014584	19.8659	1.69017	0.375505	4.50105	6.76182e-06	0.00173011	ENSCAFT00000014584	654	O15217	sp_human	Complete Sure	1e-121	81.98	222	218	Selected protein is the only available option,	1	1	654	1	222	sp=Glutathione S-transferase A4 Homo sapiens (Human)	GO:0005829;GO:0004364;GO:0042803;GO:1901687;GO:0006749;GO:0044281;GO:0006805	C:cytosol;F:glutathione transferase activity;F:protein homodimerization activity;P:glutathione derivative biosynthetic process;P:glutathione metabolic process;P:small molecule metabolic process;P:xenobiotic metabolic process	hsa:2941	IPR010987;IPR004045;IPR003080;IPR004046;IPR012336	Glutathione-S-Trfase_C-like;Glutathione_S-Trfase_N;GST_alpha;GST_C;Thioredoxin-like_fold	EC:2.5.1.18
157	ENSCAFT00000014859	486.266	1.11342	0.2475	4.49866	6.83837e-06	0.00173011	ENSCAFT00000014859	2250	Q8N264	sp_human	Complete Sure	0	95.59	748	750	Selected protein is the only available option,	1	1	2250	1	748	sp=Rho GTPase-activating protein 24 Homo sapiens (Human)	GO:0042995;GO:0005856;GO:0005829;GO:0005925;GO:0030675;GO:0032863;GO:0001525;GO:0030154;GO:0035021;GO:1900028;GO:0051056;GO:0007264;GO:0035313	C:cell projection;C:cytoskeleton;C:cytosol;C:focal adhesion;F:Rac GTPase activator activity;P:activation of Rac GTPase activity;P:angiogenesis;P:cell differentiation;P:negative regulation of Rac protein signal transduction;P:negative regulation of ruffle assembly;P:regulation of small GTPase mediated signal transduction;P:small GTPase mediated signal transduction;P:wound healing, spreading of epi…	hsa:83478	IPR001849;IPR011993;IPR008936;IPR000198	PH_domain;PH_like_dom;Rho_GTPase_activation_prot;RhoGAP_dom	-
158	ENSCAFT00000015162	304.755	1.05027	0.318845	3.29399	0.000987747	0.0410976	ENSCAFT00000015162	1422	Q96AD5	sp_human	N_terminal Sure	0	87.85	504	474	Unexpected STOP codon at 3' end. Distance to subject end: 22 aas, Selected protein is the only available option,	1	1	1422	1	461	sp=Patatin-like phospholipase domain-containing protein 2 Homo sapiens (Human)	GO:0005829;GO:0005789;GO:0016021;GO:0043231;GO:0005811;GO:0005886;GO:0004806;GO:0036155;GO:0046474;GO:0034389;GO:0019915;GO:0010891;GO:0006644;GO:0010898;GO:0044281;GO:0019433	C:cytosol;C:endoplasmic reticulum membrane;C:integral component of membrane;C:intracellular membrane-bounded organelle;C:lipid particle;C:plasma membrane;F:triglyceride lipase activity;P:acylglycerol acyl-chain remodeling;P:glycerophospholipid biosynthetic process;P:lipid particle organization;P:lipid storage;P:negative regulation of sequestering of triglyceride;P:phospholipid metabolic process;P…	hsa:57104	IPR016035;IPR002641	Acyl_Trfase/lysoPLipase;Patatin/PLipase_A2-rel	EC:3.1.1.3
159	ENSCAFT00000015480	2084.78	-0.710063	0.222354	-3.19339	0.00140611	0.0480675	ENSCAFT00000015480	477	P47914	sp_human	N_terminal Sure	1e-43	91.6	159	159	Distance to subject end: 0 aas, not enough to search stop codon Selected protein is the only available option,	1	1	477	1	119	sp=60S ribosomal protein L29 Homo sapiens (Human)	GO:0005829;GO:0022625;GO:0016020;GO:0008201;GO:0044822;GO:0003723;GO:0003735;GO:0044267;GO:0007566;GO:0010467;GO:0016071;GO:0000184;GO:0016070;GO:0006614;GO:0006412;GO:0006414;GO:0006413;GO:0006415;GO:0019058;GO:0016032;GO:0019083	C:cytosol;C:cytosolic large ribosomal subunit;C:membrane;F:heparin binding;F:poly(A) RNA binding;F:RNA binding;F:structural constituent of ribosome;P:cellular protein metabolic process;P:embryo implantation;P:gene expression;P:mRNA metabolic process;P:nuclear-transcribed mRNA catabolic process, nonsense-mediated decay;P:RNA metabolic process;P:SRP-dependent cotranslational protein targeting to me…	hsa:6159	IPR002673	Ribosomal_L29e	-
160	ENSCAFT00000015492	108.414	-0.81333	0.201229	-4.0418	5.30416e-05	0.00676432	ENSCAFT00000015492	2055	Q96RR1-3	sp_human	Complete Sure	0	88.14	531	685	your sequence is longer than subject: 685 - 531 Selected protein is hit number 2 in blast result,	1	1	2055	1	531	3 of Twinkle protein, mitochondrial OS=Homo sapiens GN=PEO1	GO:0042645;GO:0043139;GO:0005524;GO:0002020;GO:0003697;GO:0008219;GO:0006268;GO:0006264;GO:0034214;GO:0051260;GO:0006390	C:mitochondrial nucleoid;F:5'-3' DNA helicase activity;F:ATP binding;F:protease binding;F:single-stranded DNA binding;P:cell death;P:DNA unwinding involved in DNA replication;P:mitochondrial DNA replication;P:protein hexamerization;P:protein homooligomerization;P:transcription from mitochondrial promoter	hsa:56652	IPR007694;IPR027417;IPR027032	DNA_helicase_DnaB-like_C;P-loop_NTPase;Twinkle-like	EC:3.6.4.12
161	ENSCAFT00000015786	148.893	1.27605	0.282071	4.52385	6.07255e-06	0.00161659	ENSCAFT00000015786	1449	P11308-5	sp_human	N_terminal Sure	0	96.53	317	483	Possible protein fusion, your sequence is longer than subject: 483 - 317 Selected protein is hit number 2 in blast result, Selected protein is the only available option,	1	1	1449	1	317	7 of Transcriptional regulator ERG OS=Homo sapiens GN=ERG	GO:0005737;GO:0005634;GO:0030529;GO:0003677;GO:0043565;GO:0000981;GO:0004871;GO:0030154;GO:0008283;GO:0007275;GO:0006468;GO:0006357;GO:0007165;GO:0006366	C:cytoplasm;C:nucleus;C:ribonucleoprotein complex;F:DNA binding;F:sequence-specific DNA binding;F:sequence-specific DNA binding RNA polymerase II transcription factor activity;F:signal transducer activity;P:cell differentiation;P:cell proliferation;P:multicellular organismal development;P:protein phosphorylation;P:regulation of transcription from RNA polymerase II promoter;P:signal transduction;P…	hsa:2078	IPR000418;IPR003118;IPR013761;IPR011991	Ets_dom;Pointed_dom;SAM/pointed;WHTH_DNA-bd_dom	-
162	ENSCAFT00000015853	136.071	-1.06654	0.25215	-4.22978	2.33925e-05	0.00398841	ENSCAFT00000015853	1773	P20309	sp_human	Complete Sure	0	92.7	590	591	Selected protein is the only available option,	1	1	1773	1	589	sp=Muscarinic acetylcholine receptor M3 Homo sapiens (Human)	GO:0032279;GO:0043679;GO:0030054;GO:0030425;GO:0005887;GO:0005886;GO:0045211;GO:0042166;GO:0008144;GO:0016907;GO:0004435;GO:0004872;GO:0008283;GO:0006464;GO:0006112;GO:0007213;GO:0007186;GO:0007399;GO:0045987;GO:0050796;GO:0003056;GO:0046541;GO:0007165;GO:0044281;GO:0006939	C:asymmetric synapse;C:axon terminus;C:cell junction;C:dendrite;C:integral component of plasma membrane;C:plasma membrane;C:postsynaptic membrane;F:acetylcholine binding;F:drug binding;F:G-protein coupled acetylcholine receptor activity;F:phosphatidylinositol phospholipase C activity;F:receptor activity;P:cell proliferation;P:cellular protein modification process;P:energy reserve metabolic proces…	hsa:1131	IPR000276;IPR017452;IPR001183;IPR000995	GPCR_Rhodpsn;GPCR_Rhodpsn_7TM;Musac_Ach_M3_rcpt;Musac_Ach_rcpt	-
163	ENSCAFT00000015953	236.053	1.95073	0.365017	5.34422	9.08077e-08	8.37888e-05	ENSCAFT00000015953	2229	Q9UBJ2	sp_human	Complete Sure	0	95.96	740	743	Selected protein is the only available option,	1	1	2229	1	740	sp=ATP-binding cassette sub-family D member 2 Homo sapiens (Human)	GO:0005829;GO:0016021;GO:0043231;GO:0005739;GO:0005778;GO:0005777;GO:0005524;GO:0042626;GO:0042803;GO:0006635;GO:0032000;GO:0055085;GO:0042760;GO:0000038	C:cytosol;C:integral component of membrane;C:intracellular membrane-bounded organelle;C:mitochondrion;C:peroxisomal membrane;C:peroxisome;F:ATP binding;F:ATPase activity, coupled to transmembrane movement of substances;F:protein homodimerization activity;P:fatty acid beta-oxidation;P:positive regulation of fatty acid beta-oxidation;P:transmembrane transport;P:very long-chain fatty acid catabolic …	hsa:225	IPR003593;IPR011527;IPR010509;IPR003439;IPR017871;IPR027417	AAA+_ATPase;ABC1_TM_dom;ABC_Peroxi_TM;ABC_transporter-like;ABC_transporter_CS;P-loop_NTPase	-
164	ENSCAFT00000016114	2539.11	1.10078	0.247928	4.43993	8.99898e-06	0.00204577	ENSCAFT00000016114	1491	Q9ULF5-2	sp_human	Complete Sure	0	97.38	381	382	Selected protein is hit number 2 in blast result,	1	346	1491	1	381	2 of Zinc transporter ZIP10 OS=Homo sapiens GN=SLC39A10	GO:0016021;GO:0046873;GO:0055085;GO:0006829	C:integral component of membrane;F:metal ion transmembrane transporter activity;P:transmembrane transport;P:zinc ion transport	hsa:57181	IPR003689	ZIP	-
165	ENSCAFT00000016118	59.2563	1.26927	0.372741	3.40523	0.000661089	0.0330554	ENSCAFT00000016118	1659	Q96JT2	sp_human	Complete Sure	0	92.03	553	553	Selected protein is the only available option,	1	1	1659	1	552	sp=Solute carrier family 45 member 3 Homo sapiens (Human)	GO:0016021;GO:0055085	C:integral component of membrane;P:transmembrane transport	hsa:85414	IPR011701;IPR016196	MFS;MFS_dom_general_subst_transpt	-
166	ENSCAFT00000016134	158.745	0.922703	0.288703	3.19603	0.00139334	0.0479996	ENSCAFT00000016134	1248	Q9Y5Z0-5	sp_human	N_terminal Putative	0	93.49	423	416	W2: There is no M at the beginning, Distance to subject end: 0 aas, not enough to search stop codon Selected protein is the only available option, Selected protein is the only available option,	1	1	1248	9	423	5 of Beta-secretase 2 OS=Homo sapiens GN=BACE2	GO:0005783;GO:0005768;GO:0005794;GO:0016021;GO:0004190;GO:0006509;GO:0042985;GO:0016486;GO:0006508	C:endoplasmic reticulum;C:endosome;C:Golgi apparatus;C:integral component of membrane;F:aspartic-type endopeptidase activity;P:membrane protein ectodomain proteolysis;P:negative regulation of amyloid precursor protein biosynthetic process;P:peptide hormone processing;P:proteolysis	hsa:25825	IPR001461;IPR001969;IPR009119;IPR009121;IPR021109	Aspartic_peptidase;Aspartic_peptidase_AS;Pept_A1_BACE;Pept_A1_BACE2;Peptidase_aspartic_dom	EC:3.4.23.45
167	ENSCAFT00000016136	895.401	1.32661	0.316424	4.19252	2.75877e-05	0.00437112	ENSCAFT00000016136	1431	P06858	sp_human	N_terminal Sure	0	91.19	475	477	Distance to subject end: 0 aas, not enough to search stop codon Selected protein is the only available option, Selected protein is the only available option,	1	1	1431	1	475	sp=Lipoprotein lipase Homo sapiens (Human)	GO:0031225;GO:0009986;GO:0042627;GO:0031012;GO:0005576;GO:0005615;GO:0070062;GO:0005886;GO:0034361;GO:0034185;GO:0008201;GO:0004465;GO:0004620;GO:0005102;GO:0017129;GO:0004806;GO:0034371;GO:0006633;GO:0042157;GO:0006644;GO:0007603;GO:0010886;GO:0010744;GO:0010890;GO:0009409;GO:0042493;GO:0001523;GO:0044281;GO:0019432;GO:0019433;GO:0070328;GO:0006641;GO:0034372	C:anchored component of membrane;C:cell surface;C:chylomicron;C:extracellular matrix;C:extracellular region;C:extracellular space;C:extracellular vesicular exosome;C:plasma membrane;C:very-low-density lipoprotein particle;F:apolipoprotein binding;F:heparin binding;F:lipoprotein lipase activity;F:phospholipase activity;F:receptor binding;F:triglyceride binding;F:triglyceride lipase activity;P:chyl…	hsa:4023	IPR029058;IPR000734;IPR008976;IPR013818;IPR002330;IPR016272;IPR001024	AB_hydrolase;Lipase;Lipase_LipOase;Lipase_N;Lipo_Lipase;Lipoprotein_lipase_LIPH;PLAT/LH2_dom	-
168	ENSCAFT00000016519	2470.01	1.30136	0.165968	7.84101	4.46928e-15	3.50525e-11	ENSCAFT00000016519	3615	Q86SQ0	sp_human	Complete Sure	0	76.66	1253	1205	your sequence is shorter than subject: 1205 - 1253 Selected protein is the only available option,	1	1	3615	1	1253	sp=Pleckstrin homology-like domain family B member 2 Homo sapiens (Human)	GO:0005737;GO:0045111;GO:0005886	C:cytoplasm;C:intermediate filament cytoskeleton;C:plasma membrane	hsa:90102	IPR001849;IPR011993	PH_domain;PH_like_dom	-
169	ENSCAFT00000016628	317.474	-0.861215	0.214116	-4.0222	5.76578e-05	0.00696964	ENSCAFT00000016628	3201	Q9Y4F9	sp_human	Complete Sure	0	87.05	1068	1067	Selected protein is the only available option,	1	1	3201	1	1068	sp=Protein FAM65B Homo sapiens (Human)	GO:0042995;GO:0005856;GO:0005739;GO:0030154;GO:0007517	C:cell projection;C:cytoskeleton;C:mitochondrion;P:cell differentiation;P:muscle organ development	hsa:9750	IPR011989;IPR016024;IPR026136	ARM-like;ARM-type_fold;FAM65	-
170	ENSCAFT00000016861	497.33	1.3566	0.33901	4.00165	6.29023e-05	0.00736332	ENSCAFT00000016861	1401	Q14449	sp_human	C_terminal Sure	0	98.07	540	467	your sequence is shorter than subject: 467 - 540 Selected protein is the only available option, Selected protein is the only available option,	1	1	1401	75	540	sp=Growth factor receptor-bound protein 14 Homo sapiens (Human)	GO:0005737;GO:0005829;GO:0005768;GO:0005794;GO:0043231;GO:0005886;GO:0005070;GO:0007596;GO:0050900;GO:0007165	C:cytoplasm;C:cytosol;C:endosome;C:Golgi apparatus;C:intracellular membrane-bounded organelle;C:plasma membrane;F:SH3/SH2 adaptor activity;P:blood coagulation;P:leukocyte migration;P:signal transduction	hsa:2888	IPR015042;IPR001849;IPR011993;IPR000159;IPR000980;IPR029071	BPS-dom;PH_domain;PH_like_dom;Ras-assoc;SH2;Ubiquitin-rel_dom	-
171	ENSCAFT00000017221	488.663	0.811366	0.248248	3.26837	0.00108169	0.0422476	ENSCAFT00000017221	2817	Q8IUR5	sp_human	Complete Sure	0	85.59	882	939	your sequence is longer than subject: 939 - 882 Selected protein is the only available option,	1	1	2817	1	882	sp=Transmembrane and TPR repeat-containing protein 1 Homo sapiens (Human)	GO:0016021;GO:0005739	C:integral component of membrane;C:mitochondrion	hsa:83857	IPR013618;IPR013026;IPR011990;IPR001440;IPR019734	DUF1736;TPR-contain_dom;TPR-like_helical_dom;TPR_1;TPR_repeat	-
172	ENSCAFT00000017284	116.895	1.0177	0.287279	3.54254	0.000396298	0.0240013	ENSCAFT00000017284	NA	NA	NA	NA	NA	NA	NA	NA	NA	NA	NA	NA	NA	NA	NA	NA	NA	NA	NA	NA	NA	NA	NA	NA
173	ENSCAFT00000017444	659.611	0.864564	0.204083	4.23634	2.27188e-05	0.00391613	ENSCAFT00000017444	2994	Q15111-2	sp_human	Complete Sure	0	97.19	997	998	Selected protein is hit number 2 in blast result,	1	1	2994	1	997	2 of Inactive phospholipase C-like protein 1 OS=Homo sapiens GN=PLCL1	GO:0005737;GO:0005886;GO:0005509;GO:0070679;GO:0004435;GO:0004629;GO:0004871;GO:0007214;GO:0035556;GO:0006629;GO:1900122;GO:0033135;GO:0032228	C:cytoplasm;C:plasma membrane;F:calcium ion binding;F:inositol 1,4,5 trisphosphate binding;F:phosphatidylinositol phospholipase C activity;F:phospholipase C activity;F:signal transducer activity;P:gamma-aminobutyric acid signaling pathway;P:intracellular signal transduction;P:lipid metabolic process;P:positive regulation of receptor binding;P:regulation of peptidyl-serine phosphorylation;P:regula…	hsa:5334	IPR000008;IPR011992;IPR001849;IPR011993;IPR001192;IPR017946;IPR028382;IPR015359;IPR000909;IPR001711	C2_dom;EF-hand-dom_pair;PH_domain;PH_like_dom;PI-PLC_fam;PLC-like_Pdiesterase_TIM-brl;PLCL1;PLipase_C_EF-hand-like;PLipase_C_PInositol-sp_X_dom;PLipase_C_Pinositol-sp_Y	-
174	ENSCAFT00000017551	2534.84	-0.781226	0.203243	-3.84381	0.000121137	0.0114302	ENSCAFT00000017551	819	P12236	sp_human	C_terminal Sure	0	96.32	298	273	Selected protein is the only available option, Selected protein is the only available option,	1	1	819	28	298	sp=ADP/ATP translocase 3 Homo sapiens (Human)	GO:0016021;GO:0005743;GO:0005744;GO:0005739;GO:0005634;GO:0005471;GO:0046732;GO:0015866;GO:0006915;GO:0015867;GO:0044267;GO:0006112;GO:0019048;GO:0006626;GO:0050796;GO:0044281;GO:0019058;GO:0016032	C:integral component of membrane;C:mitochondrial inner membrane;C:mitochondrial inner membrane presequence translocase complex;C:mitochondrion;C:nucleus;F:ATP:ADP antiporter activity;P:active induction of host immune response by virus;P:ADP transport;P:apoptotic process;P:ATP transport;P:cellular protein metabolic process;P:energy reserve metabolic process;P:modulation by virus of host morphology…	hsa:293	IPR002113;IPR002067;IPR018108;IPR023395	Aden_trnslctor;Mit_carrier;Mitochondrial_sb/sol_carrier;Mt_carrier_dom	-
175	ENSCAFT00000017591	542.453	0.686619	0.211994	3.23886	0.00120008	0.0445024	ENSCAFT00000017591	1341	Q5MNZ9	sp_human	Complete Sure	0	93.72	446	447	Selected protein is the only available option,	1	1	1341	1	446	sp=WD repeat domain phosphoinositide-interacting protein 1 Homo sapiens (Human)	GO:0000421;GO:0005737;GO:0031410;GO:0005856;GO:0010008;GO:0000139;GO:0000407;GO:0034045;GO:0005802;GO:0050681;GO:0030331;GO:0080025;GO:0032266;GO:0005102;GO:0006987;GO:0006914;GO:0044267;GO:0030968;GO:0048203	C:autophagic vacuole membrane;C:cytoplasm;C:cytoplasmic vesicle;C:cytoskeleton;C:endosome membrane;C:Golgi membrane;C:pre-autophagosomal structure;C:pre-autophagosomal structure membrane;C:trans-Golgi network;F:androgen receptor binding;F:estrogen receptor binding;F:phosphatidylinositol-3,5-bisphosphate binding;F:phosphatidylinositol-3-phosphate binding;F:receptor binding;P:activation of signalin…	hsa:55062	IPR015943;IPR001680;IPR017986	WD40/YVTN_repeat-like_dom;WD40_repeat;WD40_repeat_dom	-
176	ENSCAFT00000017640	4565.18	-0.956692	0.215029	-4.44913	8.6218e-06	0.00198885	ENSCAFT00000017640	495	P46776	sp_human	Complete Sure	8e-100	94.08	148	163	Selected protein is the only available option,	1	7	495	1	147	sp=60S ribosomal protein L27a Homo sapiens (Human)	GO:0005829;GO:0022625;GO:0016020;GO:0044822;GO:0003723;GO:0003735;GO:0044267;GO:0010467;GO:0016071;GO:0000184;GO:0016070;GO:0006614;GO:0006412;GO:0006414;GO:0006413;GO:0006415;GO:0019058;GO:0016032;GO:0019083	C:cytosol;C:cytosolic large ribosomal subunit;C:membrane;F:poly(A) RNA binding;F:RNA binding;F:structural constituent of ribosome;P:cellular protein metabolic process;P:gene expression;P:mRNA metabolic process;P:nuclear-transcribed mRNA catabolic process, nonsense-mediated decay;P:RNA metabolic process;P:SRP-dependent cotranslational protein targeting to membrane;P:translation;P:translational elo…	hsa:6157	IPR001196;IPR021131	Ribosomal_L15_CS;Ribosomal_L18e/L15P	-
177	ENSCAFT00000017641	174.565	1.09437	0.344507	3.17663	0.00148996	0.0492043	ENSCAFT00000017641	NA	NA	NA	NA	NA	NA	NA	NA	NA	NA	NA	NA	NA	NA	NA	NA	NA	NA	NA	NA	NA	NA	NA	NA
178	ENSCAFT00000017643	178.719	-1.06756	0.311915	-3.42259	0.000620286	0.0316802	ENSCAFT00000017643	1572	O15403	sp_human	Complete Sure	0	86.04	523	524	Selected protein is the only available option,	1	1	1572	1	523	sp=Monocarboxylate transporter 7 Homo sapiens (Human)	GO:0005887;GO:0016020;GO:0008028;GO:0015293;GO:0015718	C:integral component of plasma membrane;C:membrane;F:monocarboxylic acid transmembrane transporter activity;F:symporter activity;P:monocarboxylic acid transport	hsa:9120	IPR011701;IPR020846;IPR016196	MFS;MFS_dom;MFS_dom_general_subst_transpt	-
179	ENSCAFT00000017664	114.781	1.29891	0.263415	4.93105	8.17899e-07	0.000427652	ENSCAFT00000017664	1872	Q8WYA1	sp_human	N_terminal Putative	0	84.64	636	624	W2: There is no M at the beginning, Distance to subject end: 0 aas, not enough to search stop codon Selected protein is the only available option, Selected protein is the only available option,	1	1	1872	12	636	sp=Aryl hydrocarbon receptor nuclear translocator-like protein 2 Homo sapiens (Human)	GO:0005737;GO:0005730;GO:0005634;GO:0005667;GO:0070888;GO:0000982;GO:0003700;GO:0004871;GO:0007623;GO:0009649;GO:0042753;GO:0045944;GO:0045893;GO:0006357;GO:0006355;GO:0006366	C:cytoplasm;C:nucleolus;C:nucleus;C:transcription factor complex;F:E-box binding;F:RNA polymerase II core promoter proximal region sequence-specific DNA binding transcription factor activity;F:sequence-specific DNA binding transcription factor activity;F:signal transducer activity;P:circadian rhythm;P:entrainment of circadian clock;P:positive regulation of circadian rhythm;P:positive regulation o…	hsa:56938	IPR011598;IPR001067;IPR001610;IPR000014;IPR013767	bHLH_dom;Nuc_translocat;PAC;PAS;PAS_fold	-
180	ENSCAFT00000017681	938.511	-0.678698	0.168651	-4.02429	5.71477e-05	0.00696964	ENSCAFT00000017681	1395	P49821	sp_human	Complete Sure	0	97.54	464	465	Unexpected STOP codon at 3' end. Distance to subject end: 1 aas, Selected protein is the only available option,	1	1	1395	1	448	sp=NADH dehydrogenase [ubiquinone] flavoprotein 1, mitochondrial Homo sapiens (Human)	GO:0005743;GO:0005747;GO:0051539;GO:0010181;GO:0046872;GO:0051287;GO:0008137;GO:0044237;GO:0006120;GO:0022904;GO:0044281	C:mitochondrial inner membrane;C:mitochondrial respiratory chain complex I;F:4 iron, 4 sulfur cluster binding;F:FMN binding;F:metal ion binding;F:NAD binding;F:NADH dehydrogenase (ubiquinone) activity;P:cellular metabolic process;P:mitochondrial electron transport, NADH to ubiquinone;P:respiratory electron transport chain;P:small molecule metabolic process	hsa:4723	IPR001949;IPR019575;IPR011537;IPR011538;IPR019554	NADH-UbQ_OxRdtase_51kDa_CS;NADH-UbQ_OxRdtase_Fsu_4Fe4S-bd;NADH-UbQ_OxRdtase_suF;NADH_UbQ_OxRdtase_51kDa_su;Soluble_ligand-bd	EC:1.6.5.3
181	ENSCAFT00000017764	96.1567	1.20152	0.366433	3.27897	0.00104186	0.0419042	ENSCAFT00000017764	1392	Q5SXH7	sp_human	Complete Putative	0	70.26	462	464	W2: There is no M at the beginning, Selected protein is the only available option,	1	1	1392	4	462	sp=Pleckstrin homology domain-containing family S member 1 Homo sapiens (Human)	-	-	hsa:79949	IPR001849;IPR011993	PH_domain;PH_like_dom	-
182	ENSCAFT00000017795	46.0012	0.890445	0.27618	3.22414	0.0012635	0.0461129	ENSCAFT00000017795	591	P04085-2	sp_human	Complete Sure	1e-113	89.77	196	197	Selected protein is the only available option,	1	1	591	21	196	Short of Platelet-derived growth factor subunit A OS=Homo sapiens GN=PDGFA	GO:0009986;GO:0005788;GO:0005576;GO:0005615;GO:0000139;GO:0005902;GO:0031093;GO:0005518;GO:0008083;GO:0048407;GO:0005161;GO:0046982;GO:0042803;GO:0030036;GO:0001525;GO:0007596;GO:0001775;GO:0030031;GO:0007267;GO:0009790;GO:0007173;GO:0030198;GO:0038095;GO:0008543;GO:0001942;GO:0045087;GO:0048839;GO:0048286;GO:0050919;GO:0010512;GO:0010544;GO:0048011;GO:0009887;GO:0048015;GO:0030168;GO:0002576;GO:…	C:cell surface;C:endoplasmic reticulum lumen;C:extracellular region;C:extracellular space;C:Golgi membrane;C:microvillus;C:platelet alpha granule lumen;F:collagen binding;F:growth factor activity;F:platelet-derived growth factor binding;F:platelet-derived growth factor receptor binding;F:protein heterodimerization activity;F:protein homodimerization activity;P:actin cytoskeleton organization;P:an…	hsa:5154	IPR029034;IPR023581;IPR000072;IPR006782	Cystine-knot_cytokine;PD_growth_factor_CS;PDGF/VEGF_dom;PDGF_N	-
183	ENSCAFT00000018014	139.294	1.21258	0.330762	3.66602	0.000246351	0.0175933	ENSCAFT00000018014	915	Q5VT66	sp_human	Internal Sure	5e-164	88.62	337	305	Unexpected STOP codon at 3' end. Distance to subject end: 1 aas, your sequence is shorter than subject: 305 - 337 Selected protein is the only available option,	1	175	1089	92	337	sp=Mitochondrial amidoxime-reducing component 1 Homo sapiens (Human)	GO:0016021;GO:0005743;GO:0005741;GO:0005739;GO:0030151;GO:0043546;GO:0008940;GO:0030170;GO:0051410;GO:0042126;GO:0055114	C:integral component of membrane;C:mitochondrial inner membrane;C:mitochondrial outer membrane;C:mitochondrion;F:molybdenum ion binding;F:molybdopterin cofactor binding;F:nitrate reductase activity;F:pyridoxal phosphate binding;P:detoxification of nitrogen compound;P:nitrate metabolic process;P:oxidation-reduction process	hsa:64757	IPR005302;IPR005303;IPR011037	MoCF_Sase_C;MOSC_N;Pyrv_Knase-like_insert_dom	-
184	ENSCAFT00000018177	193.746	-1.3205	0.285582	-4.62391	3.76578e-06	0.0011814	ENSCAFT00000018177	1497	Q12912-2	sp_human	Complete Sure	0	84.77	499	499	Selected protein is the only available option,	1	1	1497	1	499	2 of Lymphoid-restricted membrane protein OS=Homo sapiens GN=LRMP	GO:0005694;GO:0005856;GO:0005789;GO:0030176;GO:0016021;GO:0005887;GO:0016020;GO:0005634;GO:0002376;GO:0007338;GO:0006906;GO:0006903	C:chromosome;C:cytoskeleton;C:endoplasmic reticulum membrane;C:integral component of endoplasmic reticulum membrane;C:integral component of membrane;C:integral component of plasma membrane;C:membrane;C:nucleus;P:immune system process;P:single fertilization;P:vesicle fusion;P:vesicle targeting	hsa:4033	IPR008677	MRVI1	-
185	ENSCAFT00000018222	160.119	0.788611	0.242955	3.24591	0.00117076	0.0440019	ENSCAFT00000018222	1035	Q9UKF7	sp_human	Complete Sure	0	96.86	332	311	Selected protein is the only available option,	1	103	1035	16	332	sp=Cytoplasmic phosphatidylinositol transfer protein 1 Homo sapiens (Human)	GO:0005737;GO:0008289;GO:0008526;GO:0015914;GO:0007165	C:cytoplasm;F:lipid binding;F:phosphatidylinositol transporter activity;P:phospholipid transport;P:signal transduction	hsa:26207	IPR001666;IPR023393	PI_transfer;START-like_dom	-
186	ENSCAFT00000018307	315.782	1.28311	0.338103	3.79504	0.000147623	0.0127934	ENSCAFT00000018307	3651	P01133	sp_human	Complete Sure	0	78.11	1207	1217	Selected protein is the only available option,	1	1	3651	1	1207	sp=Pro-epidermal growth factor Homo sapiens (Human)	GO:0005576;GO:0005615;GO:0070062;GO:0016021;GO:0005765;GO:0005886;GO:0031093;GO:0005509;GO:0005154;GO:0008083;GO:0030297;GO:0000186;GO:0007171;GO:0001525;GO:0007596;GO:0048754;GO:0006260;GO:0007173;GO:0070371;GO:0038095;GO:0008543;GO:0045087;GO:0060749;GO:0090370;GO:0042059;GO:0051048;GO:0048011;GO:0018108;GO:0048015;GO:0030168;GO:0002576;GO:0035413;GO:0008284;GO:0021940;GO:0043388;GO:0045741;GO:…	C:extracellular region;C:extracellular space;C:extracellular vesicular exosome;C:integral component of membrane;C:lysosomal membrane;C:plasma membrane;C:platelet alpha granule lumen;F:calcium ion binding;F:epidermal growth factor receptor binding;F:growth factor activity;F:transmembrane receptor protein tyrosine kinase activator activity;P:activation of MAPKK activity;P:activation of transmembran…	hsa:1950	IPR011042;IPR000742;IPR001881;IPR013032;IPR000152;IPR018097;IPR023413;IPR009030;IPR000033;IPR016317	6-blade_b-propeller_TolB-like;EG-like_dom;EGF-like_Ca-bd_dom;EGF-like_CS;EGF-type_Asp/Asn_hydroxyl_site;EGF_Ca-bd_CS;GFP_like;Growth_fac_rcpt_N_dom;LDLR_classB_rpt;Pro-epidermal_GF	-
187	ENSCAFT00000018626	29.4642	1.10902	0.332146	3.33897	0.000840901	0.0386814	ENSCAFT00000018626	324	Q16514	sp_human	N_terminal Sure	1e-32	96.43	161	56	Distance to subject end: 105 aas, not enough to search stop codon your sequence is shorter than subject: 56 - 161 Selected protein is the only available option,	1	157	324	1	56	sp=Transcription initiation factor TFIID subunit 12 Homo sapiens (Human)	GO:0005654;GO:0000125;GO:0030914;GO:0005669;GO:0033276;GO:0003677;GO:0003713;GO:0008134;GO:0006325;GO:0006352;GO:0010467;GO:0043966;GO:0051091;GO:2001141;GO:0006368;GO:0006366;GO:0006367;GO:0016032	C:nucleoplasm;C:PCAF complex;C:STAGA complex;C:transcription factor TFIID complex;C:transcription factor TFTC complex;F:DNA binding;F:transcription coactivator activity;F:transcription factor binding;P:chromatin organization;P:DNA-templated transcription, initiation;P:gene expression;P:histone H3 acetylation;P:positive regulation of sequence-specific DNA binding transcription factor activity;P:re…	hsa:6883	IPR009072;IPR003228	Histone-fold;TFIID_sub	-
188	ENSCAFT00000018677	1461.59	1.14509	0.224343	5.1042	3.32201e-07	0.000196514	ENSCAFT00000018677	2214	P16284	sp_human	N_terminal Sure	0	70.77	738	738	Distance to subject end: 0 aas, not enough to search stop codon Selected protein is the only available option, Selected protein is the only available option,	1	1	2214	1	737	sp=Platelet endothelial cell adhesion molecule Homo sapiens (Human)	GO:0030054;GO:0005615;GO:0070062;GO:0016021;GO:0005886;GO:0031092;GO:0007596;GO:0007155;GO:0008037;GO:0050904;GO:0030198;GO:0072011;GO:0050900;GO:0006909;GO:0030168;GO:0002576;GO:0007165	C:cell junction;C:extracellular space;C:extracellular vesicular exosome;C:integral component of membrane;C:plasma membrane;C:platelet alpha granule membrane;P:blood coagulation;P:cell adhesion;P:cell recognition;P:diapedesis;P:extracellular matrix organization;P:glomerular endothelium development;P:leukocyte migration;P:phagocytosis;P:platelet activation;P:platelet degranulation;P:signal transduc…	hsa:5175	IPR007110;IPR013783;IPR003599	Ig-like_dom;Ig-like_fold;Ig_sub	-
189	ENSCAFT00000018700	953.644	-0.99336	0.230204	-4.31512	1.59516e-05	0.00319265	ENSCAFT00000018700	2070	P25098	sp_human	Complete Sure	0	98.55	689	690	Selected protein is the only available option,	1	1	2070	1	689	sp=Beta-adrenergic receptor kinase 1 Homo sapiens (Human)	GO:0005737;GO:0005829;GO:0016020;GO:0005886;GO:0031694;GO:0005524;GO:0047696;GO:0031755;GO:0004703;GO:0004672;GO:0007202;GO:0060048;GO:0002029;GO:0007173;GO:0008543;GO:0007213;GO:0007507;GO:0045087;GO:0045988;GO:0003108;GO:0048011;GO:0018105;GO:0018107;GO:0033605;GO:0031623;GO:0007165;GO:0007217;GO:0038032	C:cytoplasm;C:cytosol;C:membrane;C:plasma membrane;F:alpha-2A adrenergic receptor binding;F:ATP binding;F:beta-adrenergic receptor kinase activity;F:Edg-2 lysophosphatidic acid receptor binding;F:G-protein coupled receptor kinase activity;F:protein kinase activity;P:activation of phospholipase C activity;P:cardiac muscle contraction;P:desensitization of G-protein coupled receptor protein signalin…	hsa:156	IPR000961;IPR000239;IPR011009;IPR001849;IPR011993;IPR000719;IPR017441;IPR016137;IPR000342;IPR002290;IPR008271	AGC-kinase_C;GPCR_kinase;Kinase-like_dom;PH_domain;PH_like_dom;Prot_kinase_dom;Protein_kinase_ATP_BS;Regulat_G_prot_signal_superfam;RGS_dom;Ser/Thr_dual-sp_kinase;Ser/Thr_kinase_AS	-
190	ENSCAFT00000018722	189.892	0.931014	0.246393	3.77857	0.000157733	0.0134467	ENSCAFT00000018722	6615	Q92673	sp_human	Complete Sure	0	92.23	2214	2205	Selected protein is the only available option,	1	1	6615	1	2214	sp=Sortilin-related receptor Homo sapiens (Human)	GO:0005769;GO:0005783;GO:0005768;GO:0005615;GO:0070062;GO:0005794;GO:0031985;GO:0005887;GO:0034362;GO:0016020;GO:0005771;GO:0043025;GO:0005641;GO:0055037;GO:0005802;GO:0030306;GO:0001540;GO:0030169;GO:0004888;GO:0008219;GO:0016477;GO:0008283;GO:0008203;GO:0006869;GO:1902960;GO:1902430;GO:0043407;GO:1902963;GO:1902997;GO:0050768;GO:1901215;GO:0032091;GO:0032460;GO:1902948;GO:1902771;GO:1902955;GO:…	C:early endosome;C:endoplasmic reticulum;C:endosome;C:extracellular space;C:extracellular vesicular exosome;C:Golgi apparatus;C:Golgi cisterna;C:integral component of plasma membrane;C:low-density lipoprotein particle;C:membrane;C:multivesicular body;C:neuronal cell body;C:nuclear envelope lumen;C:recycling endosome;C:trans-Golgi network;F:ADP-ribosylation factor binding;F:beta-amyloid binding;F:…	hsa:6653	IPR011042;IPR000742;IPR003961;IPR013783;IPR023415;IPR000033;IPR002172;IPR006581	6-blade_b-propeller_TolB-like;EG-like_dom;Fibronectin_type3;Ig-like_fold;LDLR_class-A_CS;LDLR_classB_rpt;LDrepeatLR_classA_rpt;VPS10	-
191	ENSCAFT00000018876	1086.51	-1.0667	0.305589	-3.49062	0.000481895	0.0274198	ENSCAFT00000018876	1548	Q8NHP6-2	sp_human	N_terminal Sure	0	94.73	455	455	Distance to subject end: 0 aas, not enough to search stop codon Selected protein is hit number 2 in blast result, Selected protein is the only available option,	1	184	1548	1	455	2 of Motile sperm domain-containing protein 2 OS=Homo sapiens GN=MOSPD2	GO:0016021;GO:0016020;GO:0005198	C:integral component of membrane;C:membrane;F:structural molecule activity	hsa:158747	IPR001251;IPR011074;IPR000535;IPR008962	CRAL-TRIO_dom;CRAL/TRIO_N_dom;MSP_dom;PapD-like	-
192	ENSCAFT00000019033	771.981	1.71046	0.396116	4.31807	1.574e-05	0.00319265	ENSCAFT00000019033	1542	O60240	sp_human	Complete Sure	0	84.48	0	514	Selected protein is the only available option,	1	1	1542	1	522	sp=Perilipin-1 Homo sapiens (Human)	GO:0005829;GO:0005783;GO:0005811;GO:0008289;GO:0006629;GO:0044281;GO:0019433	C:cytosol;C:endoplasmic reticulum;C:lipid particle;F:lipid binding;P:lipid metabolic process;P:small molecule metabolic process;P:triglyceride catabolic process	hsa:5346	IPR004279	Perilipin	-
193	ENSCAFT00000019057	673.594	-0.870432	0.208981	-4.16513	3.1118e-05	0.00478546	ENSCAFT00000019057	1353	Q92754	sp_human	Complete Sure	0	95.33	450	451	Selected protein is the only available option,	1	1	1353	1	450	sp=Transcription factor AP-2 gamma Homo sapiens (Human)	GO:0005634;GO:0001047;GO:0003677;GO:0046983;GO:0001078;GO:0001077;GO:0000980;GO:0003700;GO:0007267;GO:0021987;GO:0060598;GO:0060750;GO:0021877;GO:0030718;GO:0001942;GO:0003334;GO:0008584;GO:0000122;GO:0045944;GO:0045682;GO:0040029;GO:0006357;GO:0048733;GO:0035019;GO:0001829	C:nucleus;F:core promoter binding;F:DNA binding;F:protein dimerization activity;F:RNA polymerase II core promoter proximal region sequence-specific DNA binding transcription factor activity involved in negative regulation of transcription;F:RNA polymerase II core promoter proximal region sequence-specific DNA binding transcription factor activity involved in positive regulation of transcription;F…	hsa:7022	IPR004979;IPR013854;IPR008123	TF_AP2;TF_AP2_C;TF_AP2_gamma	-
194	ENSCAFT00000019177	122.205	1.2562	0.351826	3.57051	0.000356292	0.0224426	ENSCAFT00000019177	3129	O95622	sp_human	Internal Sure	0	97.6	1261	1043	Distance to subject end: 0 aas, not enough to search stop codon your sequence is shorter than subject: 1043 - 1261 Selected protein is the only available option, Selected protein is the only available option,	1	7	3135	222	1261	sp=Adenylate cyclase type 5 Homo sapiens (Human)	GO:0016021;GO:0005886;GO:0072372;GO:0004016;GO:0008179;GO:0005524;GO:0046872;GO:0046982;GO:0007202;GO:0034199;GO:0001973;GO:0007191;GO:0007189;GO:0007195;GO:0007193;GO:0071377;GO:0006112;GO:0007173;GO:0008543;GO:0045087;GO:0035556;GO:0007626;GO:0050885;GO:0048011;GO:0007165;GO:0044281;GO:0007268;GO:0055085;GO:0006833	C:integral component of membrane;C:plasma membrane;C:primary cilium;F:adenylate cyclase activity;F:adenylate cyclase binding;F:ATP binding;F:metal ion binding;F:protein heterodimerization activity;P:activation of phospholipase C activity;P:activation of protein kinase A activity;P:adenosine receptor signaling pathway;P:adenylate cyclase-activating dopamine receptor signaling pathway;P:adenylate c…	hsa:111	IPR001054;IPR018297;IPR009398;IPR029787	A/G_cyclase;A/G_cyclase_CS;Adenylate_cyclase-like;Nucleotide_cyclase	EC:4.6.1.1
195	ENSCAFT00000019198	1087.86	0.835094	0.198876	4.19906	2.68023e-05	0.00434767	ENSCAFT00000019198	1890	P43121	sp_human	Internal Sure	0	82.54	646	630	Unexpected STOP codon at 3' end. Distance to subject end: 1 aas, Selected protein is the only available option, Selected protein is the only available option,	1	67	1956	41	646	sp=Cell surface glycoprotein MUC18 Homo sapiens (Human)	GO:0009897;GO:0005925;GO:0016021;GO:0005886;GO:0009653;GO:0007155;GO:0003094;GO:0061042	C:external side of plasma membrane;C:focal adhesion;C:integral component of membrane;C:plasma membrane;P:anatomical structure morphogenesis;P:cell adhesion;P:glomerular filtration;P:vascular wound healing	hsa:4162	IPR013162;IPR007110;IPR013783;IPR003599;IPR003598;IPR013106;IPR013151	CD80_C2-set;Ig-like_dom;Ig-like_fold;Ig_sub;Ig_sub2;Ig_V-set;Immunoglobulin	-
196	ENSCAFT00000019223	677.156	0.733772	0.197188	3.72118	0.000198298	0.0155525	ENSCAFT00000019223	4317	O15440	sp_human	Complete Sure	0	96.23	1437	1439	Selected protein is the only available option,	1	1	4317	1	1433	sp=Multidrug resistance-associated protein 5 Homo sapiens (Human)	GO:0005887;GO:0016020;GO:0005886;GO:0005524;GO:0042626;GO:0008514;GO:0005975;GO:0030203;GO:0030213;GO:0030212;GO:0015711;GO:0044281;GO:0055085;GO:0006810	C:integral component of plasma membrane;C:membrane;C:plasma membrane;F:ATP binding;F:ATPase activity, coupled to transmembrane movement of substances;F:organic anion transmembrane transporter activity;P:carbohydrate metabolic process;P:glycosaminoglycan metabolic process;P:hyaluronan biosynthetic process;P:hyaluronan metabolic process;P:organic anion transport;P:small molecule metabolic process;P…	hsa:10057	IPR003593;IPR011527;IPR003439;IPR017871;IPR001140;IPR027417	AAA+_ATPase;ABC1_TM_dom;ABC_transporter-like;ABC_transporter_CS;ABC_transptr_TM_dom;P-loop_NTPase	-
197	ENSCAFT00000019262	469.34	-1.08967	0.314889	-3.46049	0.000539203	0.0291174	ENSCAFT00000019262	2430	Q9BYF1	sp_human	Complete Sure	0	83.4	805	810	Selected protein is the only available option,	1	1	2430	22	805	sp=Angiotensin-converting enzyme 2 Homo sapiens (Human)	GO:0009986;GO:0005737;GO:0005576;GO:0005615;GO:0070062;GO:0016021;GO:0045121;GO:0005886;GO:0004180;GO:0004175;GO:0001948;GO:0017046;GO:0001618;GO:0008270;GO:0002005;GO:0002003;GO:0003051;GO:0044267;GO:2000379;GO:0032800;GO:0046813;GO:0042127;GO:0001817;GO:0050727;GO:0003081;GO:0019229;GO:0042312;GO:0009615;GO:0046718	C:cell surface;C:cytoplasm;C:extracellular region;C:extracellular space;C:extracellular vesicular exosome;C:integral component of membrane;C:membrane raft;C:plasma membrane;F:carboxypeptidase activity;F:endopeptidase activity;F:glycoprotein binding;F:peptide hormone binding;F:virus receptor activity;F:zinc ion binding;P:angiotensin catabolic process in blood;P:angiotensin maturation;P:angiotensin…	hsa:59272	IPR001548	Peptidase_M2	EC:3.4.17.23
198	ENSCAFT00000019444	88.0125	0.951367	0.300238	3.16871	0.0015312	0.0494653	ENSCAFT00000019444	1749	Q9BV36-2	sp_human	Complete Sure	8e-176	59.83	572	583	Selected protein is the only available option,	1	1	1749	1	571	2 of Melanophilin OS=Homo sapiens GN=MLPH	GO:0030864;GO:0070062;GO:0005815;GO:0035371;GO:0001725;GO:0046872;GO:0030318;GO:0032400;GO:0006605	C:cortical actin cytoskeleton;C:extracellular vesicular exosome;C:microtubule organizing center;C:microtubule plus-end;C:stress fiber;F:metal ion binding;P:melanocyte differentiation;P:melanosome localization;P:protein targeting	hsa:79083	IPR006788;IPR010911;IPR011011;IPR013083	Myrip/Melanophilin;Znf_FYVE-typ;Znf_FYVE_PHD;Znf_RING/FYVE/PHD	-
199	ENSCAFT00000019632	920.52	0.609788	0.15625	3.90264	9.51511e-05	0.00956757	ENSCAFT00000019632	8838	O60229	sp_human	Complete Sure	0	97.49	2985	2946	your sequence is shorter than subject: 2946 - 2985 Selected protein is the only available option,	1	1	8838	1	2985	sp=Kalirin Homo sapiens (Human)	GO:0015629;GO:0005829;GO:0070062;GO:0005524;GO:0005085;GO:0046872;GO:0004674;GO:0005089;GO:0097190;GO:0035556;GO:0007399;GO:0048011;GO:0043065;GO:0043547;GO:0006468;GO:0051056;GO:0007165;GO:0007264;GO:0016192	C:actin cytoskeleton;C:cytosol;C:extracellular vesicular exosome;F:ATP binding;F:guanyl-nucleotide exchange factor activity;F:metal ion binding;F:protein serine/threonine kinase activity;F:Rho guanyl-nucleotide exchange factor activity;P:apoptotic signaling pathway;P:intracellular signal transduction;P:nervous system development;P:neurotrophin TRK receptor signaling pathway;P:positive regulation …	hsa:8997	IPR001251;IPR000219;IPR003961;IPR007110;IPR013783;IPR013098;IPR003598;IPR028569;IPR011009;IPR001849;IPR011993;IPR000719;IPR017441;IPR002290;IPR008271;IPR001452;IPR018159;IPR002017	CRAL-TRIO_dom;DH-domain;Fibronectin_type3;Ig-like_dom;Ig-like_fold;Ig_I-set;Ig_sub2;Kalirin;Kinase-like_dom;PH_domain;PH_like_dom;Prot_kinase_dom;Protein_kinase_ATP_BS;Ser/Thr_dual-sp_kinase;Ser/Thr_kinase_AS;SH3_domain;Spectrin/alpha-actinin;Spectrin_repeat	EC:2.7.11.1
200	ENSCAFT00000019992	120.965	0.946991	0.296569	3.19316	0.00140726	0.0480675	ENSCAFT00000019992	666	Q9H628	sp_human	Complete Sure	2e-130	95.19	205	222	Selected protein is the only available option,	1	1	666	19	205	sp=Ras-related and estrogen-regulated growth inhibitor-like protein Homo sapiens (Human)	GO:0016020;GO:0005525;GO:0006184;GO:0007264	C:membrane;F:GTP binding;P:GTP catabolic process;P:small GTPase mediated signal transduction	hsa:79785	IPR027417;IPR001806;IPR020849	P-loop_NTPase;Small_GTPase;Small_GTPase_Ras	-
201	ENSCAFT00000020133	819.626	1.14214	0.311582	3.66561	0.000246751	0.0175933	ENSCAFT00000020133	NA	NA	NA	NA	NA	NA	NA	NA	NA	NA	NA	NA	NA	NA	NA	NA	NA	NA	NA	NA	NA	NA	NA	NA
202	ENSCAFT00000020267	1155.91	-0.597105	0.185007	-3.22748	0.00124885	0.0458771	ENSCAFT00000020267	2514	Q8IY81	sp_human	N_terminal Sure	0	86.67	847	838	Unexpected STOP codon at 3' end. Distance to subject end: 1 aas, Selected protein is the only available option, Selected protein is the only available option,	1	1	2514	1	828	sp=pre-rRNA processing protein FTSJ3 {ECO:0000255|HAMAP-Rule:MF_03163} Homo sapiens (Human)	GO:0005730;GO:0005634;GO:0030688;GO:0044822;GO:0008649;GO:0000453	C:nucleolus;C:nucleus;C:preribosome, small subunit precursor;F:poly(A) RNA binding;F:rRNA methyltransferase activity;P:enzyme-directed rRNA 2'-O-methylation	hsa:117246	IPR015507;IPR012920;IPR024576;IPR002877;IPR029063;IPR028589	rRNA-MeTfrase_E;rRNA_MeTfrase_Spb1_C;rRNA_MeTfrase_Spb1_DUF3381;rRNA_MeTrfase_FtsJ_dom;SAM-dependent_MTases-like;Spb1	EC:2.1.1.-
203	ENSCAFT00000020367	142.079	1.25331	0.358093	3.49997	0.000465313	0.0266383	ENSCAFT00000020367	2763	Q969R2-5	sp_human	Complete Sure	0	93.26	460	458	Selected protein is hit number 3 in blast result,	1	1390	2763	1	460	5 of Oxysterol-binding protein 2 OS=Homo sapiens GN=OSBP2	GO:0016020;GO:0015485;GO:0006869	C:membrane;F:cholesterol binding;P:lipid transport	hsa:23762	IPR000648;IPR018494;IPR001849;IPR011993	Oxysterol-bd;Oxysterol-bd_CS;PH_domain;PH_like_dom	-
204	ENSCAFT00000020385	242.921	0.862567	0.202309	4.2636	2.01158e-05	0.00358564	ENSCAFT00000020385	1611	Q9NYB9-4	sp_human	Complete Sure	0	93.28	507	537	Selected protein is the only available option,	1	1	1611	1	507	4 of Abl interactor 2 OS=Homo sapiens GN=ABI2	GO:0005737;GO:0005856;GO:0005829;GO:0030175;GO:0030027;GO:0031209;GO:0008093;GO:0003677;GO:0019900;GO:0070064;GO:0032403;GO:0017124;GO:0031625;GO:0008154;GO:0016477;GO:0006928;GO:0007010;GO:0018108;GO:2000601;GO:0016601	C:cytoplasm;C:cytoskeleton;C:cytosol;C:filopodium;C:lamellipodium;C:SCAR complex;F:cytoskeletal adaptor activity;F:DNA binding;F:kinase binding;F:proline-rich region binding;F:protein complex binding;F:SH3 domain binding;F:ubiquitin protein ligase binding;P:actin polymerization or depolymerization;P:cell migration;P:cellular component movement;P:cytoskeleton organization;P:peptidyl-tyrosine phosp…	hsa:10152	IPR028457;IPR028454;IPR012849;IPR001452;IPR000727	ABI;Abi2;Abl-interactor_HHR_dom;SH3_domain;T_SNARE_dom	-
205	ENSCAFT00000020479	78.422	-1.13189	0.294588	-3.84229	0.000121891	0.0114302	ENSCAFT00000020479	1557	P51449	sp_human	Complete Sure	0	85.52	518	519	Selected protein is the only available option,	1	1	1557	1	518	sp=Nuclear receptor ROR-gamma Homo sapiens (Human)	GO:0005654;GO:0005634;GO:0098531;GO:0003677;GO:0004879;GO:0008142;GO:0043565;GO:0003700;GO:0003707;GO:0008270;GO:0060612;GO:0036315;GO:0032922;GO:0010467;GO:0030522;GO:0048535;GO:0070244;GO:0048541;GO:0042753;GO:0045893;GO:0006468;GO:0045598;GO:0045586;GO:0010906;GO:0019218;GO:0060850;GO:0033077;GO:0072539;GO:0042093;GO:0006367;GO:0006805	C:nucleoplasm;C:nucleus;F:direct ligand regulated sequence-specific DNA binding transcription factor activity;F:DNA binding;F:ligand-activated sequence-specific DNA binding RNA polymerase II transcription factor activity;F:oxysterol binding;F:sequence-specific DNA binding;F:sequence-specific DNA binding transcription factor activity;F:steroid hormone receptor activity;F:zinc ion binding;P:adipose…	hsa:6097	IPR008946;IPR000536;IPR003079;IPR001723;IPR001628;IPR013088	Nucl_hormone_rcpt_ligand-bd;Nucl_hrmn_rcpt_lig-bd_core;ROR_rcpt;Str_hrmn_rcpt;Znf_hrmn_rcpt;Znf_NHR/GATA	-
206	ENSCAFT00000020619	33.0584	1.43455	0.359571	3.98962	6.61792e-05	0.00763299	ENSCAFT00000020619	NA	NA	NA	NA	NA	NA	NA	NA	NA	NA	NA	NA	NA	NA	NA	NA	NA	NA	NA	NA	NA	NA	NA	NA
207	ENSCAFT00000020673	134.27	1.25099	0.352701	3.54689	0.000389807	0.0238848	ENSCAFT00000020673	1563	Q8IZC4	sp_human	N_terminal Sure	0	88.68	609	521	Unexpected STOP codon at 3' end. Distance to subject end: 83 aas, your sequence is shorter than subject: 521 - 609 Selected protein is the only available option, Selected protein is the only available option,	1	1	1563	1	486	sp=Rhotekin-2 Homo sapiens (Human)	GO:0005886;GO:0030097;GO:0008284;GO:0007165	C:plasma membrane;P:hemopoiesis;P:positive regulation of cell proliferation;P:signal transduction	hsa:219790	IPR012966;IPR011072;IPR001849;IPR011993	DUF1709;HR1_rho-bd;PH_domain;PH_like_dom	-
208	ENSCAFT00000020727	51.5339	1.39954	0.314557	4.44924	8.61743e-06	0.00198885	ENSCAFT00000020727	NA	NA	NA	NA	NA	NA	NA	NA	NA	NA	NA	NA	NA	NA	NA	NA	NA	NA	NA	NA	NA	NA	NA	NA
209	ENSCAFT00000020900	1161.11	0.733595	0.222332	3.29954	0.000968421	0.0408102	ENSCAFT00000020900	630	Q01995	sp_human	Complete Sure	6e-146	97.01	201	202	Selected protein is the only available option,	1	25	630	1	201	sp=Transgelin Homo sapiens (Human)	GO:0005737;GO:0030855;GO:0007517	C:cytoplasm;P:epithelial cell differentiation;P:muscle organ development	hsa:6876	IPR000557;IPR001715;IPR003096	Calponin_repeat;CH-domain;SM22_calponin	-
210	ENSCAFT00000021053	1630.01	1.17516	0.236698	4.96481	6.87683e-07	0.000371965	ENSCAFT00000021053	2781	O60462-3	sp_human	Complete Sure	0	96.54	926	927	Selected protein is the only available option,	1	1	2781	1	926	A17 of Neuropilin-2 OS=Homo sapiens GN=NRP2	GO:0030424;GO:0005576;GO:0016021;GO:0016020;GO:0005886;GO:0002116;GO:0019955;GO:0019838;GO:0008201;GO:0046872;GO:0004872;GO:0017154;GO:0005021;GO:0001525;GO:0048846;GO:0007411;GO:0007155;GO:0021828;GO:0007507;GO:0050919;GO:0021675;GO:0001755;GO:0010595;GO:0001938;GO:1902285;GO:0061549;GO:0097490;GO:0097491;GO:0048010	C:axon;C:extracellular region;C:integral component of membrane;C:membrane;C:plasma membrane;C:semaphorin receptor complex;F:cytokine binding;F:growth factor binding;F:heparin binding;F:metal ion binding;F:receptor activity;F:semaphorin receptor activity;F:vascular endothelial growth factor-activated receptor activity;P:angiogenesis;P:axon extension involved in axon guidance;P:axon guidance;P:cell…	hsa:8828	IPR000421;IPR013320;IPR000859;IPR008979;IPR000998;IPR014648;IPR022579	Coagulation_fac_5/8-C_type_dom;ConA-like_dom;CUB_dom;Galactose-bd-like;MAM_dom;Neuropilin;Neuropilin1_C	-
211	ENSCAFT00000021148	135.31	1.13311	0.278192	4.07312	4.63872e-05	0.00621906	ENSCAFT00000021148	1596	Q9Y6M1-6	sp_human	Complete Sure	0	98.31	531	532	Selected protein is the only available option,	1	1	1596	1	531	6 of Insulin-like growth factor 2 mRNA-binding protein 2 OS=Homo sapiens GN=IGF2BP2	GO:0005737;GO:0005856;GO:0005829;GO:0005634;GO:0003730;GO:0048027;GO:0000166;GO:0044822;GO:0045182;GO:0009653;GO:0010467;GO:0051028;GO:0017148;GO:0042035	C:cytoplasm;C:cytoskeleton;C:cytosol;C:nucleus;F:mRNA 3'-UTR binding;F:mRNA 5'-UTR binding;F:nucleotide binding;F:poly(A) RNA binding;F:translation regulator activity;P:anatomical structure morphogenesis;P:gene expression;P:mRNA transport;P:negative regulation of translation;P:regulation of cytokine biosynthetic process	hsa:10644	IPR028743;IPR004087;IPR004088;IPR012677;IPR000504	IGF2BP2;KH_dom;KH_dom_type_1;Nucleotide-bd_a/b_plait;RRM_dom	-
212	ENSCAFT00000021389	152.634	-0.789183	0.207285	-3.80724	0.000140524	0.0123835	ENSCAFT00000021389	735	Q9BZX2	sp_human	C_terminal Sure	2e-150	96.51	261	245	Selected protein is the only available option, Selected protein is the only available option,	1	46	780	33	261	sp=Uridine-cytidine kinase 2 Homo sapiens (Human)	GO:0005829;GO:0043231;GO:0005524;GO:0019206;GO:0004849;GO:0071453;GO:0044211;GO:0007631;GO:0055086;GO:0006206;GO:0043097;GO:0048678;GO:0044281;GO:0044206	C:cytosol;C:intracellular membrane-bounded organelle;F:ATP binding;F:nucleoside kinase activity;F:uridine kinase activity;P:cellular response to oxygen levels;P:CTP salvage;P:feeding behavior;P:nucleobase-containing small molecule metabolic process;P:pyrimidine nucleobase metabolic process;P:pyrimidine nucleoside salvage;P:response to axon injury;P:small molecule metabolic process;P:UMP salvage	hsa:7371	IPR027417;IPR006083;IPR000764	P-loop_NTPase;PRK/URK;Uridine_kinase_like	-
213	ENSCAFT00000021393	2139.99	0.75774	0.204619	3.70318	0.000212915	0.0161342	ENSCAFT00000021393	2739	Q9BZQ8	sp_human	Internal Sure	0	77.52	928	913	Distance to subject end: 11 aas, not enough to search stop codon Selected protein is the only available option, Selected protein is the only available option,	1	1	2739	19	906	sp=Protein Niban Homo sapiens (Human)	GO:0005737;GO:0070062;GO:0016020;GO:0005886;GO:0001933;GO:0001934;GO:0045727;GO:0034976	C:cytoplasm;C:extracellular vesicular exosome;C:membrane;C:plasma membrane;P:negative regulation of protein phosphorylation;P:positive regulation of protein phosphorylation;P:positive regulation of translation;P:response to endoplasmic reticulum stress	hsa:116496	IPR026088	Niban_like	-
214	ENSCAFT00000021588	434.932	0.604618	0.190825	3.16844	0.00153259	0.0494653	ENSCAFT00000021588	1245	O75874	sp_human	Complete Sure	0	96.86	414	415	Selected protein is the only available option,	1	1	1245	1	414	sp=Isocitrate dehydrogenase [NADP] cytoplasmic Homo sapiens (Human)	GO:0005737;GO:0005829;GO:0070062;GO:0005739;GO:0005782;GO:0005777;GO:0004450;GO:0000287;GO:0051287;GO:0050661;GO:0042803;GO:0005102;GO:0006103;GO:0044255;GO:0008585;GO:0006749;GO:0006097;GO:0006102;GO:0006740;GO:0006979;GO:0048545;GO:0044281;GO:0006099	C:cytoplasm;C:cytosol;C:extracellular vesicular exosome;C:mitochondrion;C:peroxisomal matrix;C:peroxisome;F:isocitrate dehydrogenase (NADP+) activity;F:magnesium ion binding;F:NAD binding;F:NADP binding;F:protein homodimerization activity;F:receptor binding;P:2-oxoglutarate metabolic process;P:cellular lipid metabolic process;P:female gonad development;P:glutathione metabolic process;P:glyoxylate…	hsa:3417	IPR019818;IPR004790;IPR024084	IsoCit/isopropylmalate_DH_CS;Isocitrate_DH_NADP;IsoPropMal-DH-like_dom	-
215	ENSCAFT00000021629	90.8653	1.09825	0.263615	4.16613	3.09821e-05	0.00478546	ENSCAFT00000021629	1449	Q9Y6W6-2	sp_human	Complete Sure	5e-87	100	140	141	Selected protein is hit number 2 in blast result,	1	1027	1449	1	140	2 of Dual specificity protein phosphatase 10 OS=Homo sapiens GN=DUSP10	GO:0005737;GO:0005794;GO:0005634;GO:0033549;GO:0017017;GO:0016791;GO:0004721;GO:0004725;GO:0008138;GO:0000188;GO:0007254;GO:0046329;GO:0043508;GO:0060266;GO:0048709;GO:0006470;GO:0002819;GO:0032496;GO:0006950	C:cytoplasm;C:Golgi apparatus;C:nucleus;F:MAP kinase phosphatase activity;F:MAP kinase tyrosine/serine/threonine phosphatase activity;F:phosphatase activity;F:phosphoprotein phosphatase activity;F:protein tyrosine phosphatase activity;F:protein tyrosine/serine/threonine phosphatase activity;P:inactivation of MAPK activity;P:JNK cascade;P:negative regulation of JNK cascade;P:negative regulation of…	hsa:11221	IPR020417;IPR000340;IPR020422;IPR024950;IPR008343;IPR029021;IPR001763;IPR000387;IPR016130	Atypical_DUSP;Dual-sp_phosphatase_cat-dom;Dual-sp_phosphatase_subgr_cat;DUSP;MKP;Prot-tyrosine_phosphatase-like;Rhodanese-like_dom;Tyr/Dual-sp_Pase;Tyr_Pase_AS	EC:3.1.3.16
216	ENSCAFT00000021709	68.5726	1.21709	0.349184	3.48551	0.000491199	0.0274198	ENSCAFT00000021709	2565	Q92954-5	sp_human	Complete Sure	1e-57	60.36	933	855	ERROR#3, Sequence has a lot of errors or reference protein is too different Separated hits, possible frame ERROR between 1005 and 1543, your sequence is shorter than subject: 855 - 933 Selected protein is hit number 2 in blast result,	1	1	2565	1	933	E of Proteoglycan 4 OS=Homo sapiens GN=PRG4	GO:0005615;GO:0030247;GO:0005044;GO:0008283;GO:0071425;GO:0006955;GO:0045409;GO:0042127	C:extracellular space;F:polysaccharide binding;F:scavenger receptor activity;P:cell proliferation;P:hematopoietic stem cell proliferation;P:immune response;P:negative regulation of interleukin-6 biosynthetic process;P:regulation of cell proliferation	hsa:10216	IPR000585;IPR018487;IPR018486;IPR020436;IPR001212	Hemopexin-like_dom;Hemopexin-like_repeat;Hemopexin_CS;Somatomedin_B_chordata;Somatomedin_B_dom	-
217	ENSCAFT00000021712	1022.86	1.53779	0.39292	3.91375	9.08747e-05	0.00931674	ENSCAFT00000021712	735	Q15848	sp_human	Complete Sure	2e-139	85.28	244	245	Selected protein is the only available option,	1	1	735	14	244	sp=Adiponectin Homo sapiens (Human)	GO:0009986;GO:0005581;GO:0005783;GO:0005576;GO:0005615;GO:0070062;GO:0005125;GO:0005179;GO:0042802;GO:0042803;GO:0005102;GO:0033691;GO:0033211;GO:0050873;GO:0071320;GO:0035690;GO:0071872;GO:0032869;GO:0007623;GO:0070994;GO:0006635;GO:0019395;GO:0006091;GO:0042593;GO:0006006;GO:0034383;GO:0051899;GO:0060081;GO:0045776;GO:0030336;GO:2000279;GO:0070373;GO:0045599;GO:0045721;GO:0030853;GO:0034115;GO:…	C:cell surface;C:collagen trimer;C:endoplasmic reticulum;C:extracellular region;C:extracellular space;C:extracellular vesicular exosome;F:cytokine activity;F:hormone activity;F:identical protein binding;F:protein homodimerization activity;F:receptor binding;F:sialic acid binding;P:adiponectin-activated signaling pathway;P:brown fat cell differentiation;P:cellular response to cAMP;P:cellular respo…	hsa:9370	IPR028572;IPR001073;IPR008160;IPR008983	Adiponectin;C1q;Collagen;Tumour_necrosis_fac-like_dom	-
218	ENSCAFT00000021799	761.177	-0.787119	0.245289	-3.20894	0.00133223	0.0471337	ENSCAFT00000021799	5469	P11137	sp_human	N_terminal Sure	0	84.85	1827	1823	Distance to subject end: 0 aas, not enough to search stop codon Selected protein is the only available option, Selected protein is the only available option,	1	1	5469	1	1827	sp=Microtubule-associated protein 2 Homo sapiens (Human)	GO:0005737;GO:0043198;GO:0005874;GO:0005875;GO:0043025;GO:0034399;GO:0002162;GO:0005198;GO:0007409;GO:0071310;GO:0021954;GO:0048813;GO:0001578;GO:0031175	C:cytoplasm;C:dendritic shaft;C:microtubule;C:microtubule associated complex;C:neuronal cell body;C:nuclear periphery;F:dystroglycan binding;F:structural molecule activity;P:axonogenesis;P:cellular response to organic substance;P:central nervous system neuron development;P:dendrite morphogenesis;P:microtubule bundle formation;P:neuron projection development	hsa:4133	IPR027324;IPR013588;IPR001084	MAP2/MAP4/Tau;MAP2_projctn;MAP_tubulin-bd_rpt	-
219	ENSCAFT00000021805	42.6713	1.23252	0.330918	3.72456	0.000195653	0.0154378	ENSCAFT00000021805	1443	P55317	sp_human	N_terminal Sure	0	88.98	472	481	Distance to subject end: 0 aas, not enough to search stop codon Selected protein is the only available option, Selected protein is the only available option,	1	1	1443	1	472	sp=Hepatocyte nuclear factor 3-alpha Homo sapiens (Human)	GO:0005902;GO:0005634;GO:0003677;GO:0001077;GO:0043565;GO:0003700;GO:0044212;GO:0048646;GO:0006338;GO:0021904;GO:0060743;GO:0060441;GO:0060738;GO:0042593;GO:0042445;GO:0060487;GO:0010719;GO:0000122;GO:0048665;GO:2000049;GO:0033148;GO:0045931;GO:0045666;GO:0051091;GO:0045880;GO:0045944;GO:0060740;GO:0060741;GO:0032355;GO:0060528	C:microvillus;C:nucleus;F:DNA binding;F:RNA polymerase II core promoter proximal region sequence-specific DNA binding transcription factor activity involved in positive regulation of transcription;F:sequence-specific DNA binding;F:sequence-specific DNA binding transcription factor activity;F:transcription regulatory region DNA binding;P:anatomical structure formation involved in morphogenesis;P:c…	hsa:3169	IPR013638;IPR018533;IPR001766;IPR018122;IPR011991	Fork-head_N;Forkhead_box_C;TF_fork_head;TF_fork_head_CS;WHTH_DNA-bd_dom	-
220	ENSCAFT00000021852	154.56	1.26108	0.359938	3.50359	0.000459032	0.026375	ENSCAFT00000021852	2940	Q6ZVD7	sp_human	Complete Putative	0	72.75	989	980	W2: There is no M at the beginning, Selected protein is the only available option,	1	1	2940	49	989	sp=Storkhead-box protein 1 Homo sapiens (Human)	GO:0005737;GO:0005730;GO:0005634;GO:0003677	C:cytoplasm;C:nucleolus;C:nucleus;F:DNA binding	hsa:219736	IPR019391	Storkhead-box_winged-helix	-
221	ENSCAFT00000022217	44.1502	1.08736	0.329055	3.30451	0.000951429	0.0407946	ENSCAFT00000022217	3141	Q93084	sp_human	Complete Sure	0	92.93	1043	1047	Selected protein is the only available option,	1	1	3141	1	1043	sp=Sarcoplasmic/endoplasmic reticulum calcium ATPase 3 Homo sapiens (Human)	GO:0005783;GO:0005789;GO:0016021;GO:0005634;GO:0031095;GO:0016529;GO:0005524;GO:0005388;GO:0046872;GO:0007596;GO:0070588;GO:0006816;GO:0034220;GO:0055085;GO:0006810	C:endoplasmic reticulum;C:endoplasmic reticulum membrane;C:integral component of membrane;C:nucleus;C:platelet dense tubular network membrane;C:sarcoplasmic reticulum;F:ATP binding;F:calcium-transporting ATPase activity;F:metal ion binding;P:blood coagulation;P:calcium ion transmembrane transport;P:calcium ion transport;P:ion transmembrane transport;P:transmembrane transport;P:transport	hsa:489	IPR005782;IPR006068;IPR004014;IPR023299;IPR018303;IPR023298;IPR008250;IPR001757;IPR023214	ATPase_P-typ_Ca-transp_IIA;ATPase_P-typ_cation-transptr_C;ATPase_P-typ_cation-transptr_N;ATPase_P-typ_cyto_domN;ATPase_P-typ_P_site;ATPase_P-typ_TM_dom;ATPase_P-typ_transduc_dom_A;Cation_transp_P_typ_ATPase;HAD-like_dom	-
222	ENSCAFT00000022292	642.236	-0.703104	0.173867	-4.04392	5.25642e-05	0.00675837	ENSCAFT00000022292	2499	Q9H5V8	sp_human	Complete Sure	0	84.94	836	833	Selected protein is the only available option,	1	1	2499	28	836	sp=CUB domain-containing protein 1 Homo sapiens (Human)	GO:0005576;GO:0016021;GO:0005886	C:extracellular region;C:integral component of membrane;C:plasma membrane	hsa:64866	IPR000859	CUB_dom	-
223	ENSCAFT00000022309	355.624	-0.636443	0.191825	-3.31783	0.000907182	0.0398001	ENSCAFT00000022309	876	Q15024	sp_human	Complete Sure	0	96.91	291	292	Selected protein is the only available option,	1	1	876	1	291	sp=Exosome complex component RRP42 Homo sapiens (Human)	GO:0005829;GO:0000178;GO:0005634;GO:0000175;GO:0003723;GO:0043928;GO:0010467;GO:0016071;GO:0000288;GO:0006401;GO:0016070;GO:0090503;GO:0006364	C:cytosol;C:exosome (RNase complex);C:nucleus;F:3'-5'-exoribonuclease activity;F:RNA binding;P:exonucleolytic nuclear-transcribed mRNA catabolic process involved in deadenylation-dependent decay;P:gene expression;P:mRNA metabolic process;P:nuclear-transcribed mRNA catabolic process, deadenylation-dependent decay;P:RNA catabolic process;P:RNA metabolic process;P:RNA phosphodiester bond hydrolysis,…	hsa:23016	IPR001247;IPR015847;IPR027408;IPR020568	ExoRNase_PH_dom1;ExoRNase_PH_dom2;PNPase/RNase_PH_dom;Ribosomal_S5_D2-typ_fold	-
224	ENSCAFT00000022353	171.345	0.958827	0.288295	3.32585	0.000881489	0.0395058	ENSCAFT00000022353	4362	Q6ZP82-2	sp_human	Internal Sure	0	73.49	955	1454	Separated hits, possible frame ERROR between 3633 and 4243, No stop codon before M and M found is too far from subject M, Distance to subject end: 80 aas, not enough to search stop codon your sequence is longer than subject: 1454 - 955 Selected protein is hit number 1 in blast result,	1	1	4362	2	868	2 of Coiled-coil domain-containing protein 141 OS=Homo sapiens GN=CCDC141	-	-	hsa:285025	IPR007110;IPR013783	Ig-like_dom;Ig-like_fold	-
225	ENSCAFT00000022613	678.565	-0.932605	0.260109	-3.58544	0.000336505	0.0221782	ENSCAFT00000022613	1581	Q9UKS7	sp_human	Complete Sure	0	99.05	526	527	Selected protein is the only available option,	1	1	1581	1	526	sp=Zinc finger protein Helios Homo sapiens (Human)	GO:0005634;GO:0003677;GO:0046872;GO:0045944;GO:0006351	C:nucleus;F:DNA binding;F:metal ion binding;P:positive regulation of transcription from RNA polymerase II promoter;P:transcription, DNA-templated	hsa:22807	IPR007087;IPR015880;IPR013087	Znf_C2H2;Znf_C2H2-like;Znf_C2H2/integrase_DNA-bd	-
226	ENSCAFT00000022825	411.102	0.711362	0.213243	3.33592	0.000850174	0.0388032	ENSCAFT00000022825	NA	NA	NA	NA	NA	NA	NA	NA	NA	NA	NA	NA	NA	NA	NA	NA	NA	NA	NA	NA	NA	NA	NA	NA
227	ENSCAFT00000022885	21.4915	1.36996	0.396343	3.4565	0.000547247	0.0292973	ENSCAFT00000022885	1710	Q14168-5	sp_human	Complete Sure	0	97.82	413	414	Selected protein is hit number 3 in blast result,	1	469	1710	1	413	5 of MAGUK p55 subfamily member 2 OS=Homo sapiens GN=MPP2	GO:0005887;GO:0016020;GO:0004385;GO:0046939;GO:0007165	C:integral component of plasma membrane;C:membrane;F:guanylate kinase activity;P:nucleotide phosphorylation;P:signal transduction	hsa:4355	IPR008145;IPR008144;IPR020590;IPR004172;IPR014775;IPR027417;IPR001478;IPR011511;IPR001452	GK/Ca_channel_bsu;Guanylate_kin-like;Guanylate_kinase_CS;L27;L27_C;P-loop_NTPase;PDZ;SH3_2;SH3_domain	-
228	ENSCAFT00000022892	18.4108	1.57433	0.39221	4.01401	5.96969e-05	0.00709398	ENSCAFT00000022892	1659	Q14168-5	sp_human	Complete Sure	0	97.82	413	414	Selected protein is hit number 3 in blast result,	1	418	1659	1	413	5 of MAGUK p55 subfamily member 2 OS=Homo sapiens GN=MPP2	GO:0005887;GO:0016020;GO:0004385;GO:0046939;GO:0007165	C:integral component of plasma membrane;C:membrane;F:guanylate kinase activity;P:nucleotide phosphorylation;P:signal transduction	hsa:4355	IPR008145;IPR008144;IPR020590;IPR004172;IPR014775;IPR027417;IPR001478;IPR011511;IPR001452	GK/Ca_channel_bsu;Guanylate_kin-like;Guanylate_kinase_CS;L27;L27_C;P-loop_NTPase;PDZ;SH3_2;SH3_domain	-
229	ENSCAFT00000022915	163.025	1.08761	0.315541	3.4468	0.000567259	0.0300609	ENSCAFT00000022915	NA	NA	NA	NA	NA	NA	NA	NA	NA	NA	NA	NA	NA	NA	NA	NA	NA	NA	NA	NA	NA	NA	NA	NA
230	ENSCAFT00000023057	156.895	-0.902237	0.273043	-3.30438	0.000951884	0.0407946	ENSCAFT00000023057	1050	Q8NE86	sp_human	N_terminal Sure	0	98.74	351	350	Distance to subject end: 0 aas, not enough to search stop codon Selected protein is the only available option, Selected protein is the only available option,	1	1	1050	34	351	sp=Calcium uniporter protein, mitochondrial Homo sapiens (Human)	GO:0034704;GO:0031305;GO:0005743;GO:1990246;GO:0005262;GO:0015292;GO:0036444;GO:0019722;GO:0042593;GO:0006851;GO:0032024;GO:0051561;GO:0035786	C:calcium channel complex;C:integral component of mitochondrial inner membrane;C:mitochondrial inner membrane;C:uniplex complex;F:calcium channel activity;F:uniporter activity;P:calcium ion transmembrane import into mitochondrion;P:calcium-mediated signaling;P:glucose homeostasis;P:mitochondrial calcium ion transport;P:positive regulation of insulin secretion;P:positive regulation of mitochondria…	hsa:90550	IPR006769	Coiled-coil-dom_prot_109_C	-
231	ENSCAFT00000023219	9942.31	-0.782814	0.246491	-3.17583	0.00149411	0.0492043	ENSCAFT00000023219	411	P61353	sp_human	Complete Sure	3e-85	100	136	137	Selected protein is the only available option,	1	1	411	1	136	sp=60S ribosomal protein L27 Homo sapiens (Human)	GO:0005829;GO:0022625;GO:0070062;GO:0005925;GO:0016020;GO:0005634;GO:0030529;GO:0005840;GO:0044822;GO:0003735;GO:0044267;GO:0010467;GO:0016071;GO:0000184;GO:0016070;GO:0006614;GO:0006412;GO:0006414;GO:0006413;GO:0006415;GO:0019058;GO:0016032;GO:0019083	C:cytosol;C:cytosolic large ribosomal subunit;C:extracellular vesicular exosome;C:focal adhesion;C:membrane;C:nucleus;C:ribonucleoprotein complex;C:ribosome;F:poly(A) RNA binding;F:structural constituent of ribosome;P:cellular protein metabolic process;P:gene expression;P:mRNA metabolic process;P:nuclear-transcribed mRNA catabolic process, nonsense-mediated decay;P:RNA metabolic process;P:SRP-dep…	hsa:6155	IPR005824;IPR014722;IPR001141;IPR018262;IPR008991	KOW;Rib_L2_dom2;Ribosomal_L27e;Ribosomal_L27e_CS;Translation_prot_SH3-like	-
232	ENSCAFT00000023228	284.879	-1.27918	0.399229	-3.20412	0.00135475	0.0471337	ENSCAFT00000023228	2394	P49747	sp_human	Complete Sure	0	88.35	757	798	your sequence is longer than subject: 798 - 757 Selected protein is the only available option,	1	1	2394	1	757	sp=Cartilage oligomeric matrix protein Homo sapiens (Human)	GO:0005576;GO:0005615;GO:0070062;GO:0005578;GO:0005509;GO:0005518;GO:0005201;GO:0043395;GO:0008201;GO:0002020;GO:0006915;GO:0007155;GO:0030198;GO:0003417;GO:0060173;GO:0043066;GO:0009887;GO:0001501	C:extracellular region;C:extracellular space;C:extracellular vesicular exosome;C:proteinaceous extracellular matrix;F:calcium ion binding;F:collagen binding;F:extracellular matrix structural constituent;F:heparan sulfate proteoglycan binding;F:heparin binding;F:protease binding;P:apoptotic process;P:cell adhesion;P:extracellular matrix organization;P:growth plate cartilage development;P:limb deve…	hsa:1311	IPR028492;IPR013320;IPR000742;IPR001881;IPR013032;IPR018097;IPR009030;IPR024665;IPR003367;IPR017897;IPR008859;IPR028974	Comp;ConA-like_dom;EG-like_dom;EGF-like_Ca-bd_dom;EGF-like_CS;EGF_Ca-bd_CS;Growth_fac_rcpt_N_dom;Thbs/COMP_coiled-coil;Thrombospondin_3-like_rpt;Thrombospondin_3_rpt;Thrombospondin_C;TSP_type-3_rpt	-
233	ENSCAFT00000023411	88.167	0.961542	0.282464	3.40412	0.000663774	0.0330554	ENSCAFT00000023411	2220	P33402	sp_human	N_terminal Sure	1e-06	90.91	732	740	Separated hits, possible frame ERROR between 114 and 298, Unexpected STOP codon at 3' end. Distance to subject end: 6 aas, Selected protein is the only available option,	1	1	2220	17	707	sp=Guanylate cyclase soluble subunit alpha-2 Homo sapiens (Human)	GO:0005737;GO:0005525;GO:0004383;GO:0020037;GO:0007596;GO:0035556;GO:0030828;GO:0007165	C:cytoplasm;F:GTP binding;F:guanylate cyclase activity;F:heme binding;P:blood coagulation;P:intracellular signal transduction;P:positive regulation of cGMP biosynthetic process;P:signal transduction	hsa:2977	IPR001054;IPR018297;IPR011645;IPR011644;IPR024096;IPR029787	A/G_cyclase;A/G_cyclase_CS;Haem_no_assoc-bd;Heme_NO-bd;NO_sig/Golgi_transp_ligand-bd;Nucleotide_cyclase	-
234	ENSCAFT00000023418	159.137	0.979397	0.28811	3.39939	0.00067537	0.0332096	ENSCAFT00000023418	1191	P10646-2	sp_human	Complete Sure	4e-69	59.24	251	397	Query too long, your sequence is longer than subject: 397 - 251 Selected protein is hit number 2 in blast result,	1	1	1191	1	209	Beta of Tissue factor pathway inhibitor OS=Homo sapiens GN=TFPI	GO:0031225;GO:0009986;GO:0005783;GO:0005576;GO:0005615;GO:0005886;GO:0004866;GO:0004867;GO:0007596;GO:0007598;GO:0010951	C:anchored component of membrane;C:cell surface;C:endoplasmic reticulum;C:extracellular region;C:extracellular space;C:plasma membrane;F:endopeptidase inhibitor activity;F:serine-type endopeptidase inhibitor activity;P:blood coagulation;P:blood coagulation, extrinsic pathway;P:negative regulation of endopeptidase activity	hsa:7035	IPR002223;IPR008296;IPR020901	Prot_inh_Kunz-m;Prot_inhib_I2_TFPI;Prtase_inh_Kunz-CS	-
235	ENSCAFT00000023489	389.314	0.649395	0.163868	3.96292	7.40401e-05	0.00822436	ENSCAFT00000023489	NA	NA	NA	NA	NA	NA	NA	NA	NA	NA	NA	NA	NA	NA	NA	NA	NA	NA	NA	NA	NA	NA	NA	NA
236	ENSCAFT00000023554	75.532	1.16149	0.31668	3.66771	0.000244734	0.0175933	ENSCAFT00000023554	2223	P48058	sp_human	C_terminal Sure	0	98.24	902	741	your sequence is shorter than subject: 741 - 902 Selected protein is the only available option, Selected protein is the only available option,	1	1	2223	163	902	sp=Glutamate receptor 4 Homo sapiens (Human)	GO:0032281;GO:0030054;GO:0030425;GO:0030666;GO:0005886;GO:0045211;GO:0031982;GO:0004971;GO:0005234;GO:0004970;GO:0007215;GO:0034220;GO:0035235;GO:0007268;GO:0035249;GO:0006810	C:alpha-amino-3-hydroxy-5-methyl-4-isoxazolepropionic acid selective glutamate receptor complex;C:cell junction;C:dendrite;C:endocytic vesicle membrane;C:plasma membrane;C:postsynaptic membrane;C:vesicle;F:alpha-amino-3-hydroxy-5-methyl-4-isoxazole propionate selective glutamate receptor activity;F:extracellular-glutamate-gated ion channel activity;F:ionotropic glutamate receptor activity;P:gluta…	hsa:2893	IPR001828;IPR019594;IPR001320;IPR001508;IPR028082	ANF_lig-bd_rcpt;Glu_rcpt_Glu/Gly-bd;Iontro_glu_rcpt;NMDA_rcpt;Peripla_BP_I	-
237	ENSCAFT00000023624	228.44	0.995981	0.297928	3.34302	0.000828708	0.0382661	ENSCAFT00000023624	1230	P12644	sp_human	Complete Sure	0	97.8	408	410	Selected protein is the only available option,	1	1	1230	1	408	sp=Bone morphogenetic protein 4 Homo sapiens (Human)	GO:0005576;GO:0005615;GO:0005578;GO:0070700;GO:0042056;GO:0005125;GO:0008201;GO:0000186;GO:0009948;GO:0002043;GO:0030509;GO:0003130;GO:0071893;GO:0061151;GO:0061149;GO:0060442;GO:0001658;GO:0048754;GO:0060433;GO:0060503;GO:0060449;GO:0003279;GO:0071363;GO:0002062;GO:0060197;GO:0007182;GO:0060363;GO:0035993;GO:0021904;GO:0048701;GO:0042733;GO:0035116;GO:0060272;GO:0003197;GO:0001958;GO:0060502;GO:…	C:extracellular region;C:extracellular space;C:proteinaceous extracellular matrix;F:BMP receptor binding;F:chemoattractant activity;F:cytokine activity;F:heparin binding;P:activation of MAPKK activity;P:anterior/posterior axis specification;P:blood vessel endothelial cell proliferation involved in sprouting angiogenesis;P:BMP signaling pathway;P:BMP signaling pathway involved in heart induction;P…	hsa:652	IPR029034;IPR001839;IPR001111;IPR015615;IPR017948	Cystine-knot_cytokine;TGF-b_C;TGF-b_N;TGF-beta-rel;TGFb_CS	-
238	ENSCAFT00000023682	525.331	1.32372	0.332005	3.98707	6.68955e-05	0.00765929	ENSCAFT00000023682	585	P21781	sp_human	Complete Sure	2e-143	97.42	194	195	Unexpected STOP codon at 3' end. Distance to subject end: 2417 aas, your sequence is shorter than subject: 459 - 3013 Selected protein is the only available option,	1	1	585	1	194	sp=Fibroblast growth factor 7 Homo sapiens (Human)	GO:0005576;GO:0005794;GO:0042056;GO:0008083;GO:0008201;GO:0031532;GO:0060445;GO:0007173;GO:0008544;GO:0038095;GO:0008543;GO:0031069;GO:0045087;GO:0008286;GO:0010463;GO:0048011;GO:0048015;GO:0050918;GO:0051781;GO:0008284;GO:0050679;GO:0060501;GO:0051549;GO:0010838;GO:0050731;GO:0034394;GO:0060665;GO:0009611;GO:0061033;GO:0007165	C:extracellular region;C:Golgi apparatus;F:chemoattractant activity;F:growth factor activity;F:heparin binding;P:actin cytoskeleton reorganization;P:branching involved in salivary gland morphogenesis;P:epidermal growth factor receptor signaling pathway;P:epidermis development;P:Fc-epsilon receptor signaling pathway;P:fibroblast growth factor receptor signaling pathway;P:hair follicle morphogenesi…	hsa:2252	IPR008996;IPR028247;IPR002209;IPR028142	Cytokine_IL1-like;FGF7;Fibroblast_GF_fam;IL-1_fam/FGF_fam	-
239	ENSCAFT00000023685	111.353	1.34623	0.386156	3.48622	0.000489894	0.0274198	ENSCAFT00000023685	1452	Q99972	sp_human	Complete Sure	0	83.06	504	484	Selected protein is the only available option,	1	1	1452	15	504	sp=Myocilin Homo sapiens (Human)	GO:0005929;GO:0031410;GO:0005783;GO:0031012;GO:0005615;GO:0070062;GO:0005794;GO:0005743;GO:0005758;GO:0005741;GO:0033268;GO:0005578;GO:0001968;GO:0005109;GO:0032027;GO:0060348;GO:0045162;GO:0038133;GO:0022011;GO:0001953;GO:0035024;GO:0051497;GO:0031175;GO:0038031;GO:0001649;GO:0030335;GO:0051894;GO:0051901;GO:0014068;GO:0051897;GO:0051496;GO:1900026;GO:0043408;GO:0014734	C:cilium;C:cytoplasmic vesicle;C:endoplasmic reticulum;C:extracellular matrix;C:extracellular space;C:extracellular vesicular exosome;C:Golgi apparatus;C:mitochondrial inner membrane;C:mitochondrial intermembrane space;C:mitochondrial outer membrane;C:node of Ranvier;C:proteinaceous extracellular matrix;F:fibronectin binding;F:frizzled binding;F:myosin light chain binding;P:bone development;P:clu…	hsa:4653	IPR003112	Olfac-like	-
240	ENSCAFT00000023694	30.3859	1.16288	0.343701	3.3834	0.000715935	0.034661	ENSCAFT00000023694	2457	P27815-7	sp_human	Internal Sure	0	87.22	864	819	Unexpected STOP codon at 3' end. Distance to subject end: 1 aas, your sequence is shorter than subject: 819 - 864 Selected protein is the only available option,	1	1	2457	29	842	7 of cAMP-specific 3',5'-cyclic phosphodiesterase 4A OS=Homo sapiens GN=PDE4A	GO:0042995;GO:0005829;GO:0016020;GO:0048471;GO:0005886;GO:0004115;GO:0030552;GO:0046872;GO:0006198;GO:0035690;GO:0043949;GO:0010738;GO:0007608;GO:0007165	C:cell projection;C:cytosol;C:membrane;C:perinuclear region of cytoplasm;C:plasma membrane;F:3',5'-cyclic-AMP phosphodiesterase activity;F:cAMP binding;F:metal ion binding;P:cAMP catabolic process;P:cellular response to drug;P:regulation of cAMP-mediated signaling;P:regulation of protein kinase A signaling;P:sensory perception of smell;P:signal transduction	hsa:5141	IPR003607;IPR023088;IPR002073;IPR023174	HD/PDEase_dom;PDEase;PDEase_catalytic_dom;PDEase_CS	EC:3.1.4.53
241	ENSCAFT00000023794	121.988	0.876203	0.262734	3.33495	0.00085316	0.0388032	ENSCAFT00000023794	3504	Q8TF62	sp_human	C_terminal Sure	0	87.61	1192	1168	Selected protein is the only available option,	1	1	3504	26	1192	sp=Probable phospholipid-transporting ATPase IM Homo sapiens (Human)	GO:0005794;GO:0016021;GO:0005886;GO:0005524;GO:0019829;GO:0000287;GO:0004012	C:Golgi apparatus;C:integral component of membrane;C:plasma membrane;F:ATP binding;F:cation-transporting ATPase activity;F:magnesium ion binding;F:phospholipid-translocating ATPase activity	hsa:79895	IPR023299;IPR018303;IPR006539;IPR008250;IPR001757;IPR023214	ATPase_P-typ_cyto_domN;ATPase_P-typ_P_site;ATPase_P-typ_Plipid-transp;ATPase_P-typ_transduc_dom_A;Cation_transp_P_typ_ATPase;HAD-like_dom	EC:3.6.3.1
242	ENSCAFT00000023934	98.8368	0.894076	0.259875	3.44041	0.00058084	0.0304717	ENSCAFT00000023934	2739	Q9ULE4	sp_human	C_terminal Sure	0	74.26	1060	913	your sequence is shorter than subject: 913 - 1060 Selected protein is the only available option,	1	4	2742	48	1060	sp=Protein FAM184B Homo sapiens (Human)	-	-	hsa:27146	IPR029605;IPR029606	FAM184;FAM184B	-
243	ENSCAFT00000023935	63.477	1.19821	0.347228	3.4508	0.000558937	0.0298214	ENSCAFT00000023935	489	P53816	sp_human	Complete Sure	2e-99	86.62	162	163	Selected protein is the only available option,	1	1	489	6	162	sp=HRAS-like suppressor 3 Homo sapiens (Human)	GO:0005829;GO:0005783;GO:0016021;GO:0048471;GO:0052740;GO:0008970;GO:0052739;GO:0004623;GO:0046474;GO:0016042;GO:0045786;GO:0036151;GO:0036152;GO:0036149;GO:0036150;GO:0006644;GO:0044281	C:cytosol;C:endoplasmic reticulum;C:integral component of membrane;C:perinuclear region of cytoplasm;F:1-acyl-2-lysophosphatidylserine acylhydrolase activity;F:phosphatidylcholine 1-acylhydrolase activity;F:phosphatidylserine 1-acylhydrolase activity;F:phospholipase A2 activity;P:glycerophospholipid biosynthetic process;P:lipid catabolic process;P:negative regulation of cell cycle;P:phosphatidylc…	hsa:11145	IPR007053	LRAT-like_dom	-
244	ENSCAFT00000023960	28.8994	2.23103	0.356429	6.2594	3.86453e-10	7.57737e-07	ENSCAFT00000023960	945	Q96DT0-5	sp_human	Complete Sure	0	85.3	314	315	Selected protein is the only available option,	1	1	945	1	313	E of Galectin-12 OS=Homo sapiens GN=LGALS12	GO:0005634;GO:0030395;GO:0097193	C:nucleus;F:lactose binding;P:intrinsic apoptotic signaling pathway	hsa:85329	IPR013320;IPR001079	ConA-like_dom;Galectin_CRD	-
245	ENSCAFT00000023969	50.0019	1.19982	0.312352	3.84123	0.00012242	0.0114302	ENSCAFT00000023969	2673	Q06033	sp_human	Complete Sure	0	88.33	890	891	Selected protein is the only available option,	1	1	2673	1	890	sp=Inter-alpha-trypsin inhibitor heavy chain H3 Homo sapiens (Human)	GO:0005576;GO:0070062;GO:0004866;GO:0004867;GO:0030212;GO:0010951	C:extracellular region;C:extracellular vesicular exosome;F:endopeptidase inhibitor activity;F:serine-type endopeptidase inhibitor activity;P:hyaluronan metabolic process;P:negative regulation of endopeptidase activity	hsa:3699	IPR010600;IPR013694;IPR002035	ITI_HC_C;VIT;VWF_A	-
246	ENSCAFT00000023970	3251.78	0.910621	0.264754	3.43949	0.000582804	0.0304729	ENSCAFT00000023970	1560	P28838-2	sp_human	Complete Sure	0	93.03	488	489	Selected protein is hit number 2 in blast result,	1	94	1560	1	488	2 of Cytosol aminopeptidase OS=Homo sapiens GN=LAP3	GO:0005737;GO:0070062;GO:0005925;GO:0005739;GO:0005634;GO:0005802;GO:0004177;GO:0030145;GO:0008235;GO:0006508	C:cytoplasm;C:extracellular vesicular exosome;C:focal adhesion;C:mitochondrion;C:nucleus;C:trans-Golgi network;F:aminopeptidase activity;F:manganese ion binding;F:metalloexopeptidase activity;P:proteolysis	hsa:51056	IPR011356;IPR000819;IPR023042;IPR008283	Leucine_aapep/pepB;Peptidase_M17_C;Peptidase_M17_leu_NH2_pept;Peptidase_M17_N	EC:3.4.11.1
247	ENSCAFT00000024036	446.846	0.840129	0.230054	3.65188	0.000260325	0.0184772	ENSCAFT00000024036	1119	O43679	sp_human	Complete Sure	0	96.51	373	373	Selected protein is the only available option,	1	1	1119	1	373	sp=LIM domain-binding protein 2 Homo sapiens (Human)	GO:0005634;GO:0005667;GO:0030274;GO:0003712;GO:0010669;GO:0001942;GO:0044089;GO:0045944;GO:0035019	C:nucleus;C:transcription factor complex;F:LIM domain binding;F:transcription cofactor activity;P:epithelial structure maintenance;P:hair follicle development;P:positive regulation of cellular component biogenesis;P:positive regulation of transcription from RNA polymerase II promoter;P:somatic stem cell maintenance	hsa:9079	IPR029005;IPR002691	LIM-bd/SEUSS;LIM-dom-bd	-
248	ENSCAFT00000024176	852.98	-1.17836	0.329186	-3.57963	0.000344085	0.0224181	ENSCAFT00000024176	1479	O60779	sp_human	Complete Sure	0	92.35	497	493	Selected protein is the only available option,	1	1	1479	1	497	sp=Thiamine transporter 1 Homo sapiens (Human)	GO:0016021;GO:0005886;GO:0008517;GO:0015234;GO:0015403;GO:0015884;GO:0044281;GO:0015888;GO:0042723;GO:0006766;GO:0006767	C:integral component of membrane;C:plasma membrane;F:folic acid transporter activity;F:thiamine transmembrane transporter activity;F:thiamine uptake transmembrane transporter activity;P:folic acid transport;P:small molecule metabolic process;P:thiamine transport;P:thiamine-containing compound metabolic process;P:vitamin metabolic process;P:water-soluble vitamin metabolic process	hsa:10560	IPR002666;IPR016196;IPR028338	Folate_carrier;MFS_dom_general_subst_transpt;ThTr-1	-
249	ENSCAFT00000024188	4214.06	0.857665	0.241239	3.55524	0.000377628	0.0232293	ENSCAFT00000024188	8442	P04275	sp_human	Complete Sure	0	86.17	2813	2814	Selected protein is the only available option,	1	1	8442	1	2813	sp=von Willebrand factor Homo sapiens (Human)	GO:0005783;GO:0009897;GO:0031012;GO:0005576;GO:0070062;GO:0031091;GO:0031093;GO:0005578;GO:0033093;GO:0051087;GO:0005518;GO:0001948;GO:0042802;GO:0019865;GO:0005178;GO:0002020;GO:0042803;GO:0047485;GO:0007596;GO:0007597;GO:0007155;GO:0031589;GO:0030198;GO:0007599;GO:0001889;GO:0001890;GO:0030168;GO:0002576;GO:0051260;GO:0009611	C:endoplasmic reticulum;C:external side of plasma membrane;C:extracellular matrix;C:extracellular region;C:extracellular vesicular exosome;C:platelet alpha granule;C:platelet alpha granule lumen;C:proteinaceous extracellular matrix;C:Weibel-Palade body;F:chaperone binding;F:collagen binding;F:glycoprotein binding;F:identical protein binding;F:immunoglobulin binding;F:integrin binding;F:protease b…	hsa:7450	IPR006207;IPR002919;IPR014853;IPR012011;IPR002035;IPR001007;IPR001846	Cys_knot_C;TIL_dom;Unchr_dom_Cys-rich;VWF;VWF_A;VWF_C;VWF_type-D	-
250	ENSCAFT00000024221	454.348	1.1364	0.342204	3.32082	0.000897541	0.0397184	ENSCAFT00000024221	606	Q07507	sp_human	Complete Sure	9e-121	96.43	201	202	Selected protein is the only available option,	1	1	606	34	201	sp=Dermatopontin Homo sapiens (Human)	GO:0005615;GO:0070062;GO:0005578;GO:0007155;GO:0030199;GO:0008285	C:extracellular space;C:extracellular vesicular exosome;C:proteinaceous extracellular matrix;P:cell adhesion;P:collagen fibril organization;P:negative regulation of cell proliferation	hsa:1805	IPR026645	Dermatopontin_fam	-
251	ENSCAFT00000024272	187.803	-0.611215	0.192484	-3.17541	0.00149627	0.0492043	ENSCAFT00000024272	1512	Q6P531	sp_human	Complete Sure	9e-118	71.2	493	504	Selected protein is the only available option,	1	1	1512	7	493	sp=Gamma-glutamyltransferase 6 Homo sapiens (Human)	GO:0031362;GO:0070062;GO:0016021;GO:0003840;GO:0036374;GO:0006750;GO:0006749;GO:0019370	C:anchored component of external side of plasma membrane;C:extracellular vesicular exosome;C:integral component of membrane;F:gamma-glutamyltransferase activity;F:glutathione hydrolase activity;P:glutathione biosynthetic process;P:glutathione metabolic process;P:leukotriene biosynthetic process	hsa:124975	IPR000101;IPR029055	GGT_peptidase;Ntn_hydrolases_N	-
252	ENSCAFT00000024326	355.553	1.38863	0.365071	3.80373	0.000142532	0.0124902	ENSCAFT00000024326	4035	Q96Q06	sp_human	N_terminal Sure	0	69.02	1357	1327	Distance to subject end: 0 aas, not enough to search stop codon Selected protein is the only available option, Selected protein is the only available option,	1	55	4035	17	1357	sp=Perilipin-4 Homo sapiens (Human)	GO:0005737;GO:0005811;GO:0005886	C:cytoplasm;C:lipid particle;C:plasma membrane	hsa:729359	IPR004279	Perilipin	-
253	ENSCAFT00000024339	42.4306	1.2651	0.399011	3.17058	0.00152134	0.0494653	ENSCAFT00000024339	NA	NA	NA	NA	NA	NA	NA	NA	NA	NA	NA	NA	NA	NA	NA	NA	NA	NA	NA	NA	NA	NA	NA	NA
254	ENSCAFT00000024343	321.343	1.24251	0.288247	4.31058	1.62828e-05	0.00319265	ENSCAFT00000024343	1326	Q9BX97	sp_human	N_terminal Sure	0	78.33	442	442	Distance to subject end: 0 aas, not enough to search stop codon Selected protein is the only available option,	1	1	1326	1	442	sp=Plasmalemma vesicle-associated protein Homo sapiens (Human)	GO:0005901;GO:0009986;GO:0005737;GO:0016021;GO:0000165;GO:0002693;GO:0033209	C:caveola;C:cell surface;C:cytoplasm;C:integral component of membrane;P:MAPK cascade;P:positive regulation of cellular extravasation;P:tumor necrosis factor-mediated signaling pathway	hsa:83483	IPR009538	PV-1	-
255	ENSCAFT00000024477	88.9439	0.954885	0.301148	3.17082	0.00152011	0.0494653	ENSCAFT00000024477	1962	Q96F45	sp_human	Complete Sure	0	95.56	646	654	Selected protein is the only available option,	1	1	1962	1	646	sp=Zinc finger protein 503 Homo sapiens (Human)	GO:0005634;GO:0046872;GO:0003676;GO:0070315;GO:0008285;GO:0010629;GO:0061351;GO:0006355;GO:0006351	C:nucleus;F:metal ion binding;F:nucleic acid binding;P:G1 to G0 transition involved in cell differentiation;P:negative regulation of cell proliferation;P:negative regulation of gene expression;P:neural precursor cell proliferation;P:regulation of transcription, DNA-templated;P:transcription, DNA-templated	hsa:84858	IPR022129;IPR007087;IPR015880;IPR013087	Tscrpt_rep_NocA-like;Znf_C2H2;Znf_C2H2-like;Znf_C2H2/integrase_DNA-bd	-
256	ENSCAFT00000024479	9690.06	-1.06736	0.307136	-3.4752	0.000510477	0.0283948	ENSCAFT00000024479	678	P24534	sp_human	Complete Sure	2e-134	92.44	225	226	Selected protein is the only available option,	1	1	678	1	225	sp=Elongation factor 1-beta Homo sapiens (Human)	GO:0005829;GO:0005853;GO:0003746;GO:0044267;GO:0010467;GO:0006412;GO:0006414	C:cytosol;C:eukaryotic translation elongation factor 1 complex;F:translation elongation factor activity;P:cellular protein metabolic process;P:gene expression;P:translation;P:translational elongation	hsa:1933	IPR018940;IPR010987;IPR014717;IPR001326;IPR014038	EF-1_beta_acid_region_euk;Glutathione-S-Trfase_C-like;Transl_elong_EF1B/ribosomal_S6;Transl_elong_EF1B_B/D_CS;Transl_elong_fac_EF1B_bsu/dsu	-
257	ENSCAFT00000024573	39.4715	1.30313	0.317966	4.09835	4.16105e-05	0.00587394	ENSCAFT00000024573	NA	NA	NA	NA	NA	NA	NA	NA	NA	NA	NA	NA	NA	NA	NA	NA	NA	NA	NA	NA	NA	NA	NA	NA
258	ENSCAFT00000024647	70.1838	0.748877	0.23354	3.20663	0.00134298	0.0471337	ENSCAFT00000024647	1131	M0R3B3	tr_human	Complete Sure	0	68.52	0	377	Unexpected STOP codon at 3' end. Distance to subject end: 33 aas, your sequence is shorter than subject: 314 - 349 Selected protein is hit number 2 in blast result, No stop codon before M and M found is too far from subject M, Distance to subject end: 100 aas, not enough to search stop codon your sequence is shorter than subject: 743 - 808 No stop codon before M and M found is too far from subjec…	1	1	1131	1	52	sp=HAUS augmin-like complex subunit 8 {ECO:0000313|Ensembl:ENSP00000473111} Homo sapiens (Human)	-	-	-	-	-	-	-	-	-
259	ENSCAFT00000024697	35.3304	1.01884	0.308626	3.3012	0.000962736	0.0408102	ENSCAFT00000024697	2115	Q2NKQ5	tr_human	Complete Putative	0	84.35	702	705	No stop codon before M and M found is too far from subject M, your sequence is longer than subject: 615 - 208 Selected protein is hit number 2 in blast result, Distance to subject end: 2 aas, not enough to search stop codon your sequence is shorter than subject: 439 - 473 Distance to subject end: 2 aas, not enough to search stop codon Unexpected STOP codon at 3' end. Distance to subject end: 2 aa…	1	1	2115	7	702	sp=Reticulon {ECO:0000256|RuleBase:RU210713} Homo sapiens (Human)	-	-	-	-	-	-	-	-	-
260	ENSCAFT00000024854	91.0746	1.54377	0.324883	4.75176	2.01658e-06	0.000903773	ENSCAFT00000024854	477	P42857	sp_human	Internal Sure	6e-76	99.31	185	159	Distance to subject end: 0 aas, not enough to search stop codon Selected protein is the only available option, Selected protein is the only available option,	1	43	519	41	185	sp=Neuron-specific protein family member 1 Homo sapiens (Human)	GO:0005737;GO:0005794;GO:0016021;GO:0005634;GO:0048268;GO:0007212	C:cytoplasm;C:Golgi apparatus;C:integral component of membrane;C:nucleus;P:clathrin coat assembly;P:dopamine receptor signaling pathway	hsa:27065	IPR009431	Calcyon_neuron-sp	-
261	ENSCAFT00000025029	169.989	1.29608	0.396755	3.2667	0.00108811	0.0422476	ENSCAFT00000025029	1992	Q9ULW8	sp_human	N_terminal Sure	0	92.02	664	664	Distance to subject end: 0 aas, not enough to search stop codon Selected protein is the only available option, Selected protein is the only available option,	1	1	1992	1	664	sp=Protein-arginine deiminase type-3 Homo sapiens (Human)	GO:0005737;GO:0005509;GO:0004668;GO:0018101	C:cytoplasm;F:calcium ion binding;F:protein-arginine deiminase activity;P:protein citrullination	hsa:51702	IPR008972;IPR004303;IPR013530;IPR013732;IPR013733;IPR016296	Cupredoxin;PAD;PAD_C;PAD_N;Prot_Arg_deaminase_cen_dom;Protein-arginine_deiminase_sub	EC:3.5.3.15
262	ENSCAFT00000025041	824.782	0.977751	0.186423	5.24479	1.56458e-07	0.000116867	ENSCAFT00000025041	1440	Q9Y243	sp_human	Complete Sure	0	99.58	479	480	Selected protein is the only available option,	1	1	1440	1	479	sp=RAC-gamma serine/threonine-protein kinase Homo sapiens (Human)	GO:0005737;GO:0005794;GO:0005634;GO:0005886;GO:0005524;GO:0004672;GO:0004674;GO:0000002;GO:0006468;GO:0007165	C:cytoplasm;C:Golgi apparatus;C:nucleus;C:plasma membrane;F:ATP binding;F:protein kinase activity;F:protein serine/threonine kinase activity;P:mitochondrial genome maintenance;P:protein phosphorylation;P:signal transduction	hsa:10000	IPR000961;IPR011009;IPR001849;IPR011993;IPR017892;IPR000719;IPR017441;IPR002290;IPR008271	AGC-kinase_C;Kinase-like_dom;PH_domain;PH_like_dom;Pkinase_C;Prot_kinase_dom;Protein_kinase_ATP_BS;Ser/Thr_dual-sp_kinase;Ser/Thr_kinase_AS	EC:2.7.11.1
263	ENSCAFT00000025326	746.744	0.86295	0.264064	3.26796	0.00108324	0.0422476	ENSCAFT00000025326	1326	Q9Y5Q0	sp_human	N_terminal Putative	0	88.06	445	442	W2: There is no M at the beginning, Distance to subject end: 0 aas, not enough to search stop codon Selected protein is the only available option, Selected protein is the only available option,	1	1	1326	2	445	sp=Fatty acid desaturase 3 Homo sapiens (Human)	GO:0005783;GO:0016021;GO:0016020;GO:0020037;GO:0005506;GO:0016717;GO:0006636	C:endoplasmic reticulum;C:integral component of membrane;C:membrane;F:heme binding;F:iron ion binding;F:oxidoreductase activity, acting on paired donors, with oxidation of a pair of donors resulting in the reduction of molecular oxygen to two molecules of water;P:unsaturated fatty acid biosynthetic process	hsa:3995	IPR001199;IPR012171;IPR005804	Cyt_B5-like_heme/steroid-bd;Fatty_acid/sphinglp_desaturase;Fatty_acid_desaturase-1	EC:1.14.19.-
264	ENSCAFT00000025392	606.373	0.765379	0.21954	3.48628	0.000489789	0.0274198	ENSCAFT00000025392	3057	Q5HYB0	tr_human	Complete Putative	0	95.67	1018	1019	Unexpected STOP codon at 3' end. Distance to subject end: 1 aas, your sequence is shorter than subject: 1019 - 1754 Selected protein is the only available option, No stop codon before M and M found is too far from subject M, Distance to subject end: 128 aas, not enough to search stop codon your sequence is shorter than subject: 413 - 490 Distance to subject end: 1 aas, not enough to search stop c…	1	1	3057	26	1018	sp=Putative uncharacterized protein DKFZp686P1738 {ECO:0000313|EMBL:CAI45998.1} Homo sapiens (Human)	-	-	-	-	-	-	-	-	-
265	ENSCAFT00000025396	1777.33	0.909276	0.17493	5.19793	2.01515e-07	0.000132632	ENSCAFT00000025396	5451	Q5VT25-6	sp_human	Complete Sure	0	95.04	1781	1817	your sequence is longer than subject: 1817 - 1781 Selected protein is the only available option,	1	1	5451	1	1781	6 of Serine/threonine-protein kinase MRCK alpha OS=Homo sapiens GN=CDC42BPA	GO:0042641;GO:0031252;GO:0005911;GO:0005737;GO:0070062;GO:0005524;GO:0042802;GO:0000287;GO:0004674;GO:0005083;GO:0031532;GO:0031032;GO:0016477;GO:0035556;GO:0000226;GO:0007097;GO:0006468	C:actomyosin;C:cell leading edge;C:cell-cell junction;C:cytoplasm;C:extracellular vesicular exosome;F:ATP binding;F:identical protein binding;F:magnesium ion binding;F:protein serine/threonine kinase activity;F:small GTPase regulator activity;P:actin cytoskeleton reorganization;P:actomyosin structure organization;P:cell migration;P:intracellular signal transduction;P:microtubule cytoskeleton orga…	hsa:8476	IPR000961;IPR001180;IPR000095;IPR011009;IPR014930;IPR002219;IPR001849;IPR017892;IPR000719;IPR017441;IPR002290;IPR008271;IPR026611	AGC-kinase_C;Citron;CRIB_dom;Kinase-like_dom;Myotonic_dystrophy_kinase_coil;PE/DAG-bd;PH_domain;Pkinase_C;Prot_kinase_dom;Protein_kinase_ATP_BS;Ser/Thr_dual-sp_kinase;Ser/Thr_kinase_AS;Ser/Thr_kinase_MRCK_alpha	EC:2.7.11.1
266	ENSCAFT00000025398	1755.98	0.837862	0.178747	4.68743	2.76658e-06	0.00112163	ENSCAFT00000025398	5157	Q5VT25-5	sp_human	N_terminal Sure	0	96.86	1719	1719	Distance to subject end: 0 aas, not enough to search stop codon Selected protein is the only available option, Selected protein is the only available option,	1	1	5157	1	1719	5 of Serine/threonine-protein kinase MRCK alpha OS=Homo sapiens GN=CDC42BPA	GO:0042641;GO:0031252;GO:0005911;GO:0005737;GO:0070062;GO:0005524;GO:0042802;GO:0000287;GO:0004674;GO:0005083;GO:0031532;GO:0031032;GO:0016477;GO:0035556;GO:0000226;GO:0007097;GO:0006468	C:actomyosin;C:cell leading edge;C:cell-cell junction;C:cytoplasm;C:extracellular vesicular exosome;F:ATP binding;F:identical protein binding;F:magnesium ion binding;F:protein serine/threonine kinase activity;F:small GTPase regulator activity;P:actin cytoskeleton reorganization;P:actomyosin structure organization;P:cell migration;P:intracellular signal transduction;P:microtubule cytoskeleton orga…	hsa:8476	IPR000961;IPR001180;IPR000095;IPR011009;IPR014930;IPR002219;IPR001849;IPR017892;IPR000719;IPR017441;IPR002290;IPR008271;IPR026611	AGC-kinase_C;Citron;CRIB_dom;Kinase-like_dom;Myotonic_dystrophy_kinase_coil;PE/DAG-bd;PH_domain;Pkinase_C;Prot_kinase_dom;Protein_kinase_ATP_BS;Ser/Thr_dual-sp_kinase;Ser/Thr_kinase_AS;Ser/Thr_kinase_MRCK_alpha	EC:2.7.11.1
267	ENSCAFT00000025415	53.4288	1.90543	0.347787	5.47872	4.28414e-08	4.48007e-05	ENSCAFT00000025415	3135	Q86Z14	sp_human	N_terminal Sure	0	86.06	1044	1045	Distance to subject end: 1 aas, not enough to search stop codon Selected protein is the only available option, Selected protein is the only available option,	1	1	3135	1	1040	sp=Beta-klotho Homo sapiens (Human)	GO:0016021;GO:0005886;GO:0017134;GO:0004553;GO:0005975;GO:0007173;GO:0038095;GO:0008543;GO:0045087;GO:0008286;GO:0048011;GO:0048015;GO:0008284;GO:0090080	C:integral component of membrane;C:plasma membrane;F:fibroblast growth factor binding;F:hydrolase activity, hydrolyzing O-glycosyl compounds;P:carbohydrate metabolic process;P:epidermal growth factor receptor signaling pathway;P:Fc-epsilon receptor signaling pathway;P:fibroblast growth factor receptor signaling pathway;P:innate immune response;P:insulin receptor signaling pathway;P:neurotrophin T…	hsa:152831	IPR001360;IPR013781;IPR017853	Glyco_hydro_1;Glyco_hydro_catalytic_dom;Glycoside_hydrolase_SF	-
268	ENSCAFT00000025423	576.06	-0.669804	0.207755	-3.22401	0.00126409	0.0461129	ENSCAFT00000025423	1842	Q8NI60-4	sp_human	Complete Sure	0	82.34	368	342	Selected protein is hit number 3 in blast result,	1	817	1842	1	368	4 of Chaperone activity of bc1 complex-like, mitochondrial OS=Homo sapiens GN=ADCK3	GO:0005739;GO:0005524;GO:0004674;GO:0008219;GO:0006744	C:mitochondrion;F:ATP binding;F:protein serine/threonine kinase activity;P:cell death;P:ubiquinone biosynthetic process	hsa:56997	IPR011009;IPR004147	Kinase-like_dom;UbiB_dom	-
269	ENSCAFT00000025439	39.9817	1.25666	0.356992	3.52013	0.000431335	0.0253406	ENSCAFT00000025439	1269	Q96LQ0	sp_human	Complete Sure	0	81.04	422	423	Selected protein is the only available option,	1	1	1269	1	422	sp=Protein phosphatase 1 regulatory subunit 36 Homo sapiens (Human)	GO:0019902;GO:0004864;GO:0010923	F:phosphatase binding;F:protein phosphatase inhibitor activity;P:negative regulation of phosphatase activity	hsa:145376	IPR026142	Pro_pase_1_reg_su_36	-
270	ENSCAFT00000025578	173.106	0.908079	0.258554	3.51214	0.000444506	0.0258242	ENSCAFT00000025578	2058	O43581	sp_human	Complete Sure	8e-33	96.88	403	682	Separated hits, possible frame ERROR between 207 and 1012, your sequence is longer than subject: 682 - 403 Selected protein is the only available option,	1	13	2058	8	403	sp=Synaptotagmin-7 Homo sapiens (Human)	GO:0030054;GO:0031045;GO:0070062;GO:0016021;GO:0005764;GO:0005886;GO:0008021;GO:0005509;GO:0005544;GO:0005215;GO:0006887;GO:0001778;GO:0045956;GO:0050796	C:cell junction;C:dense core granule;C:extracellular vesicular exosome;C:integral component of membrane;C:lysosome;C:plasma membrane;C:synaptic vesicle;F:calcium ion binding;F:calcium-dependent phospholipid binding;F:transporter activity;P:exocytosis;P:plasma membrane repair;P:positive regulation of calcium ion-dependent exocytosis;P:regulation of insulin secretion	hsa:9066	IPR000008;IPR001565;IPR015427	C2_dom;Synaptotagmin;Synaptotagmin7	-
271	ENSCAFT00000025834	2144.46	-0.772338	0.216388	-3.56923	0.000358031	0.0224426	ENSCAFT00000025834	1392	P0CAP1	sp_human	Complete Sure	0	91.42	466	464	Selected protein is the only available option,	1	1	1392	1	466	sp=Myocardial zonula adherens protein Homo sapiens (Human)	GO:0030054;GO:0005856;GO:0031234;GO:0031674;GO:0035556	C:cell junction;C:cytoskeleton;C:extrinsic component of cytoplasmic side of plasma membrane;C:I band;P:intracellular signal transduction	hsa:100820829;hsa:145781;hsa:81488	IPR028273	Myozap	-
272	ENSCAFT00000026044	152.435	1.3644	0.328893	4.14847	3.34704e-05	0.00504823	ENSCAFT00000026044	5421	Q9BYP7	sp_human	Complete Sure	0	86.27	1800	1807	Selected protein is the only available option,	1	1	5421	1	1800	sp=Serine/threonine-protein kinase WNK3 Homo sapiens (Human)	GO:0005912;GO:0005737;GO:0005923;GO:0005524;GO:0019869;GO:0004672;GO:0004674;GO:0035556;GO:0043066;GO:0051928;GO:0090004;GO:0032414;GO:0010800;GO:2000688;GO:2000682;GO:2000651;GO:0010765;GO:0046777;GO:0006468;GO:2000021	C:adherens junction;C:cytoplasm;C:tight junction;F:ATP binding;F:chloride channel inhibitor activity;F:protein kinase activity;F:protein serine/threonine kinase activity;P:intracellular signal transduction;P:negative regulation of apoptotic process;P:positive regulation of calcium ion transport;P:positive regulation of establishment of protein localization to plasma membrane;P:positive regulation…	hsa:65267	IPR011009;IPR024678;IPR000719;IPR002290;IPR008271	Kinase-like_dom;Kinase_OSR1/WNK_CCT;Prot_kinase_dom;Ser/Thr_dual-sp_kinase;Ser/Thr_kinase_AS	EC:2.7.11.1
273	ENSCAFT00000026053	129.132	1.31722	0.396566	3.32156	0.000895142	0.0397184	ENSCAFT00000026053	NA	NA	NA	NA	NA	NA	NA	NA	NA	NA	NA	NA	NA	NA	NA	NA	NA	NA	NA	NA	NA	NA	NA	NA
274	ENSCAFT00000026587	57.9373	1.51472	0.387979	3.90412	9.45696e-05	0.00956757	ENSCAFT00000026587	NA	NA	NA	NA	NA	NA	NA	NA	NA	NA	NA	NA	NA	NA	NA	NA	NA	NA	NA	NA	NA	NA	NA	NA
275	ENSCAFT00000026647	242.384	-0.601366	0.165311	-3.63778	0.000274999	0.0189906	ENSCAFT00000026647	1221	Q8WWB7	sp_human	Complete Sure	0	80.65	406	407	Selected protein is hit number 1 in blast result,	1	1	1221	9	406	sp=Lysosomal protein NCU-G1 Homo sapiens (Human)	GO:0005829;GO:0016021;GO:0005764;GO:0005634;GO:0004879;GO:0030374;GO:0003700;GO:0044212;GO:0030522;GO:0045944	C:cytosol;C:integral component of membrane;C:lysosome;C:nucleus;F:ligand-activated sequence-specific DNA binding RNA polymerase II transcription factor activity;F:ligand-dependent nuclear receptor transcription coactivator activity;F:sequence-specific DNA binding transcription factor activity;F:transcription regulatory region DNA binding;P:intracellular receptor signaling pathway;P:positive regul…	hsa:112770	IPR029382	NCU-G1	-
276	ENSCAFT00000026682	77.7946	1.06417	0.296746	3.58614	0.000335611	0.0221782	ENSCAFT00000026682	696	P17509	sp_human	N_terminal Sure	2e-111	97.51	224	232	Distance to subject end: 8 aas, not enough to search stop codon Selected protein is the only available option, Selected protein is the only available option,	1	1	696	1	201	sp=Homeobox protein Hox-B6 Homo sapiens (Human)	GO:0005634;GO:0044822;GO:0043565;GO:0003700;GO:0009952;GO:0048704;GO:0034101;GO:0006351	C:nucleus;F:poly(A) RNA binding;F:sequence-specific DNA binding;F:sequence-specific DNA binding transcription factor activity;P:anterior/posterior pattern specification;P:embryonic skeletal system morphogenesis;P:erythrocyte homeostasis;P:transcription, DNA-templated	hsa:3216	IPR017995;IPR001827;IPR017970;IPR001356;IPR020479;IPR009057	Homeobox_antennapedia;Homeobox_Antennapedia_CS;Homeobox_CS;Homeobox_dom;Homeobox_metazoa;Homeodomain-like	-
277	ENSCAFT00000027021	30.9087	1.10061	0.345099	3.18925	0.00142642	0.0481196	ENSCAFT00000027021	1080	O15335	sp_human	Complete Sure	0	97.49	359	360	Selected protein is the only available option,	1	1	1080	1	359	sp=Chondroadherin Homo sapiens (Human)	GO:0005578;GO:0060348;GO:0001502;GO:1900155	C:proteinaceous extracellular matrix;P:bone development;P:cartilage condensation;P:negative regulation of bone trabecula formation	hsa:1101	IPR000483;IPR001611;IPR003591;IPR000372	Cys-rich_flank_reg_C;Leu-rich_rpt;Leu-rich_rpt_typical-subtyp;LRR-contain_N	-
278	ENSCAFT00000027461	75.3543	1.24952	0.316093	3.95301	7.71756e-05	0.00823786	ENSCAFT00000027461	NA	NA	NA	NA	NA	NA	NA	NA	NA	NA	NA	NA	NA	NA	NA	NA	NA	NA	NA	NA	NA	NA	NA	NA
279	ENSCAFT00000027516	270.038	-1.20234	0.302071	-3.98031	6.88246e-05	0.00782306	ENSCAFT00000027516	NA	NA	NA	NA	NA	NA	NA	NA	NA	NA	NA	NA	NA	NA	NA	NA	NA	NA	NA	NA	NA	NA	NA	NA
280	ENSCAFT00000027638	137.019	-0.761448	0.233716	-3.258	0.001122	0.0426757	ENSCAFT00000027638	666	O95716	sp_human	Complete Sure	1e-137	96.15	219	220	Selected protein is the only available option,	1	7	666	1	208	sp=Ras-related protein Rab-3D Homo sapiens (Human)	GO:0070062;GO:0005739;GO:0005886;GO:0030133;GO:0042588;GO:0005525;GO:0003924;GO:0031489;GO:0006887;GO:0006184;GO:0018125;GO:0015031;GO:0017157;GO:0007264	C:extracellular vesicular exosome;C:mitochondrion;C:plasma membrane;C:transport vesicle;C:zymogen granule;F:GTP binding;F:GTPase activity;F:myosin V binding;P:exocytosis;P:GTP catabolic process;P:peptidyl-cysteine methylation;P:protein transport;P:regulation of exocytosis;P:small GTPase mediated signal transduction	hsa:9545	IPR027417;IPR005225;IPR001806;IPR003579	P-loop_NTPase;Small_GTP-bd_dom;Small_GTPase;Small_GTPase_Rab_type	-
281	ENSCAFT00000027753	820.505	0.674504	0.204212	3.30296	0.000956684	0.0407946	ENSCAFT00000027753	1851	O94923	sp_human	Complete Sure	0	97.41	617	617	Selected protein is the only available option,	1	1	1851	1	617	sp=D-glucuronyl C5-epimerase Homo sapiens (Human)	GO:0005794;GO:0016021;GO:0047464;GO:0016857;GO:0050379;GO:0005975;GO:0006024;GO:0030203;GO:0015012;GO:0030210;GO:0044281	C:Golgi apparatus;C:integral component of membrane;F:heparosan-N-sulfate-glucuronate 5-epimerase activity;F:racemase and epimerase activity, acting on carbohydrates and derivatives;F:UDP-glucuronate 5'-epimerase activity;P:carbohydrate metabolic process;P:glycosaminoglycan biosynthetic process;P:glycosaminoglycan metabolic process;P:heparan sulfate proteoglycan biosynthetic process;P:heparin bios…	hsa:26035	IPR010598	C5-epim	EC:5.1.3.17
282	ENSCAFT00000027817	989.606	1.63013	0.353843	4.60692	4.08684e-06	0.00122059	ENSCAFT00000027817	273	P06703	sp_human	Complete Sure	1e-43	91.11	90	91	Selected protein is the only available option,	1	1	273	1	90	sp=Protein S100-A6 Homo sapiens (Human)	GO:0005737;GO:0005829;GO:0070062;GO:0031234;GO:0005635;GO:0005634;GO:0048471;GO:0001726;GO:0005509;GO:0048306;GO:0015075;GO:0042803;GO:0044548;GO:0005523;GO:0008270;GO:0007409;GO:0048146;GO:0007165	C:cytoplasm;C:cytosol;C:extracellular vesicular exosome;C:extrinsic component of cytoplasmic side of plasma membrane;C:nuclear envelope;C:nucleus;C:perinuclear region of cytoplasm;C:ruffle;F:calcium ion binding;F:calcium-dependent protein binding;F:ion transmembrane transporter activity;F:protein homodimerization activity;F:S100 protein binding;F:tropomyosin binding;F:zinc ion binding;P:axonogene…	hsa:6277	IPR011992;IPR018247;IPR002048;IPR001751;IPR013787	EF-hand-dom_pair;EF_Hand_1_Ca_BS;EF_hand_dom;S100/CaBP-9k_CS;S100_Ca-bd_sub	-
283	ENSCAFT00000027928	283.813	1.07157	0.276636	3.87358	0.000107249	0.0104492	ENSCAFT00000027928	1287	Q9BRS8	sp_human	C_terminal Sure	0	94.12	491	429	your sequence is shorter than subject: 429 - 491 Selected protein is the only available option,	1	10	1296	68	491	sp=La-related protein 6 Homo sapiens (Human)	GO:0005737;GO:0005634;GO:0030529;GO:0000166;GO:0003723;GO:0006417;GO:0006396	C:cytoplasm;C:nucleus;C:ribonucleoprotein complex;F:nucleotide binding;F:RNA binding;P:regulation of translation;P:RNA processing	hsa:55323	IPR002344;IPR006630;IPR012677;IPR024642;IPR011991	Lupus_La;Lupus_La_RNA-bd;Nucleotide-bd_a/b_plait;SUZ-C;WHTH_DNA-bd_dom	-
284	ENSCAFT00000028000	864.936	1.06691	0.234224	4.55508	5.23647e-06	0.00146677	ENSCAFT00000028000	1257	Q86WD7	sp_human	Complete Sure	0	72.66	417	419	Selected protein is the only available option,	1	1	1257	1	416	sp=Serpin A9 Homo sapiens (Human)	GO:0005737;GO:0005615;GO:0016020;GO:0004867;GO:0010951;GO:0030162	C:cytoplasm;C:extracellular space;C:membrane;F:serine-type endopeptidase inhibitor activity;P:negative regulation of endopeptidase activity;P:regulation of proteolysis	hsa:327657	IPR023795;IPR023796;IPR000215	Serpin_CS;Serpin_dom;Serpin_fam	-
285	ENSCAFT00000028109	1382.92	-0.881956	0.192557	-4.58022	4.64482e-06	0.00134924	ENSCAFT00000028109	2178	O00418	sp_human	Complete Sure	0	93.1	725	726	Selected protein is the only available option,	1	1	2178	1	725	sp=Eukaryotic elongation factor 2 kinase Homo sapiens (Human)	GO:0005737;GO:0005829;GO:0005524;GO:0005509;GO:0005516;GO:0004686;GO:0004672;GO:0008135;GO:0008286;GO:0046777;GO:0031952;GO:0006414	C:cytoplasm;C:cytosol;F:ATP binding;F:calcium ion binding;F:calmodulin binding;F:elongation factor-2 kinase activity;F:protein kinase activity;F:translation factor activity, nucleic acid binding;P:insulin receptor signaling pathway;P:protein autophosphorylation;P:regulation of protein autophosphorylation;P:translational elongation	hsa:101930123;hsa:29904	IPR017400;IPR011009;IPR004166;IPR006597;IPR011990	Elongation_factor_2_kinase;Kinase-like_dom;MHCK_EF2_kinase;Sel1-like;TPR-like_helical_dom	-
286	ENSCAFT00000028200	281.674	1.06094	0.29641	3.57929	0.000344531	0.0224181	ENSCAFT00000028200	3702	B3KRM6	tr_human	Complete Sure	0.028	48.54	643	1114	Separated hits, possible frame ERROR between 1851 and 2038, your sequence is shorter than subject: 1234 - 1422 Selected protein is hit number 3 in blast result, No stop codon before M and M found is too far from subject M, your sequence is longer than subject: 1357 - 643 No stop codon before M and M found is too far from subject M, your sequence is longer than subject: 1346 - 643 Separated hits, …	2	362	3705	1	643	sp=cDNA FLJ34580 fis, clone KIDNE2008473, highly similar to Homo sapiens formin homology 2 domain containing 3 (FHOD3), mRNA {ECO:0000313|EMBL:BAG52438.1} Homo sapiens (Human)	-	-	-	-	-	-	-	-	-
287	ENSCAFT00000028280	603.221	1.66009	0.395465	4.19781	2.69505e-05	0.00434767	ENSCAFT00000028280	NA	NA	NA	NA	NA	NA	NA	NA	NA	NA	NA	NA	NA	NA	NA	NA	NA	NA	NA	NA	NA	NA	NA	NA
288	ENSCAFT00000028368	195.033	-0.894552	0.266644	-3.35485	0.000794078	0.0371818	ENSCAFT00000028368	2454	O00423	sp_human	Complete Putative	0	94.61	815	818	W2: There is no M at the beginning, Selected protein is the only available option,	1	1	2454	2	815	sp=Echinoderm microtubule-associated protein-like 1 Homo sapiens (Human)	GO:0005829;GO:0005874;GO:0005875;GO:0005509;GO:0008017;GO:0015631;GO:0007420;GO:0002244;GO:0000226;GO:0007052;GO:0007405	C:cytosol;C:microtubule;C:microtubule associated complex;F:calcium ion binding;F:microtubule binding;F:tubulin binding;P:brain development;P:hematopoietic progenitor cell differentiation;P:microtubule cytoskeleton organization;P:mitotic spindle organization;P:neuroblast proliferation	hsa:2009	IPR005108;IPR011047;IPR015943;IPR001680;IPR017986	HELP;Quinonprotein_ADH-like_supfam;WD40/YVTN_repeat-like_dom;WD40_repeat;WD40_repeat_dom	-
289	ENSCAFT00000028371	223.174	-0.985752	0.278138	-3.54411	0.000393937	0.0239507	ENSCAFT00000028371	2358	O00423	sp_human	C_terminal Sure	0	96.69	815	786	Selected protein is the only available option,	1	1	2358	32	815	sp=Echinoderm microtubule-associated protein-like 1 Homo sapiens (Human)	GO:0005829;GO:0005874;GO:0005875;GO:0005509;GO:0008017;GO:0015631;GO:0007420;GO:0002244;GO:0000226;GO:0007052;GO:0007405	C:cytosol;C:microtubule;C:microtubule associated complex;F:calcium ion binding;F:microtubule binding;F:tubulin binding;P:brain development;P:hematopoietic progenitor cell differentiation;P:microtubule cytoskeleton organization;P:mitotic spindle organization;P:neuroblast proliferation	hsa:2009	IPR005108;IPR011047;IPR015943;IPR001680;IPR017986	HELP;Quinonprotein_ADH-like_supfam;WD40/YVTN_repeat-like_dom;WD40_repeat;WD40_repeat_dom	-
290	ENSCAFT00000028375	7938.43	-0.756484	0.220718	-3.42737	0.000609447	0.0314467	ENSCAFT00000028375	1680	Q10472-2	sp_human	Complete Sure	1e-67	100	105	560	your sequence is longer than subject: 560 - 105 Selected protein is hit number 2 in blast result,	1	1	1680	1	105	2 of Polypeptide N-acetylgalactosaminyltransferase 1 OS=Homo sapiens GN=GALNT1	GO:0005576;GO:0000139;GO:0016021;GO:0016020;GO:0048471;GO:0030246;GO:0030145;GO:0004653;GO:0044267;GO:0016266;GO:0043687;GO:0006493;GO:0018242;GO:0018243	C:extracellular region;C:Golgi membrane;C:integral component of membrane;C:membrane;C:perinuclear region of cytoplasm;F:carbohydrate binding;F:manganese ion binding;F:polypeptide N-acetylgalactosaminyltransferase activity;P:cellular protein metabolic process;P:O-glycan processing;P:post-translational protein modification;P:protein O-linked glycosylation;P:protein O-linked glycosylation via serine…	hsa:2589	IPR001173;IPR029044;IPR000772	Glyco_trans_2-like;Nucleotide-diphossugar_trans;Ricin_B_lectin	EC:2.4.1.41
291	ENSCAFT00000028481	817.913	-0.671779	0.201334	-3.33664	0.000847978	0.0388032	ENSCAFT00000028481	1104	Q15555-2	sp_human	Complete Sure	1e-141	98.41	259	327	Query too long, your sequence is longer than subject: 327 - 259 Selected protein is hit number 2 in blast result,	1	124	1104	1	251	2 of Microtubule-associated protein RP/EB family member 2 OS=Homo sapiens GN=MAPRE2	GO:0005737;GO:0015630;GO:0035371;GO:0008283;GO:0007067;GO:0007165	C:cytoplasm;C:microtubule cytoskeleton;C:microtubule plus-end;P:cell proliferation;P:mitotic nuclear division;P:signal transduction	hsa:10982	IPR001715;IPR004953;IPR027328;IPR027735	CH-domain;EB1_C;MAPRE;RP1/EB2_vertebrate	-
292	ENSCAFT00000028794	386.057	1.19392	0.371922	3.21014	0.0013267	0.0471337	ENSCAFT00000028794	1377	Q9BU40-5	sp_human	Complete Sure	0	96.94	457	459	Selected protein is the only available option,	1	1	1377	1	457	5 of Chordin-like protein 1 OS=Homo sapiens GN=CHRDL1	GO:0005576;GO:0030509;GO:0030154;GO:0048749;GO:0001654;GO:0030514;GO:0007399;GO:0001503	C:extracellular region;P:BMP signaling pathway;P:cell differentiation;P:compound eye development;P:eye development;P:negative regulation of BMP signaling pathway;P:nervous system development;P:ossification	hsa:91851	IPR001007	VWF_C	-
293	ENSCAFT00000029154	2411.45	0.83294	0.2244	3.71185	0.000205751	0.0158206	ENSCAFT00000029154	NA	NA	NA	NA	NA	NA	NA	NA	NA	NA	NA	NA	NA	NA	NA	NA	NA	NA	NA	NA	NA	NA	NA	NA
294	ENSCAFT00000029283	71.1314	1.32911	0.388415	3.42187	0.000621914	0.0316802	ENSCAFT00000029283	237	P50238	sp_human	Complete Sure	6e-49	96.15	77	79	Selected protein is the only available option,	1	1	237	1	77	sp=Cysteine-rich protein 1 Homo sapiens (Human)	GO:0005737;GO:0003680;GO:0008301;GO:0042277;GO:0008270;GO:0008283;GO:0071236;GO:0071493;GO:0007507;GO:0006955;GO:0008630;GO:0060741;GO:0010468;GO:0010033;GO:0010043	C:cytoplasm;F:AT DNA binding;F:DNA binding, bending;F:peptide binding;F:zinc ion binding;P:cell proliferation;P:cellular response to antibiotic;P:cellular response to UV-B;P:heart development;P:immune response;P:intrinsic apoptotic signaling pathway in response to DNA damage;P:prostate gland stromal morphogenesis;P:regulation of gene expression;P:response to organic substance;P:response to zinc i…	hsa:1396	IPR001781	Znf_LIM	-
295	ENSCAFT00000029630	1205.08	0.656219	0.167939	3.90749	9.32614e-05	0.00949934	ENSCAFT00000029630	4329	Q49AC9	tr_human	Complete Sure	0	100	279	280	Selected protein is the only available option, Selected protein is the only available option,	1	3490	4329	1	279	sp=PTPRM protein {ECO:0000313|EMBL:AAH40543.1} Homo sapiens (Human)	-	-	-	-	-	-	-	-	-
296	ENSCAFT00000029649	710.115	0.598628	0.183329	3.26531	0.00109343	0.0422828	ENSCAFT00000029649	3228	P28370	sp_human	Complete Sure	0	88.45	1054	1076	Query too long, Selected protein is the only available option,	1	1	3228	25	1022	sp=Probable global transcription activator SNF2L1 Homo sapiens (Human)	GO:0090537;GO:0000790;GO:0005634;GO:0016589;GO:0036310;GO:0005524;GO:0003682;GO:0003677;GO:0004386;GO:0006200;GO:0043044;GO:0007420;GO:0006338;GO:0000733;GO:0030182;GO:0045893;GO:2000177;GO:0006351	C:CERF complex;C:nuclear chromatin;C:nucleus;C:NURF complex;F:annealing helicase activity;F:ATP binding;F:chromatin binding;F:DNA binding;F:helicase activity;P:ATP catabolic process;P:ATP-dependent chromatin remodeling;P:brain development;P:chromatin remodeling;P:DNA strand renaturation;P:neuron differentiation;P:positive regulation of transcription, DNA-templated;P:regulation of neural precursor…	hsa:6594	IPR020838;IPR014001;IPR001650;IPR009057;IPR015194;IPR027417;IPR001005;IPR017884;IPR015195;IPR000330	DBINO;Helicase_ATP-bd;Helicase_C;Homeodomain-like;ISWI_HAND-dom;P-loop_NTPase;SANT/Myb;SANT_dom;SLIDE;SNF2_N	EC:3.6.4.-
297	ENSCAFT00000029859	325.406	-0.917458	0.236816	-3.87413	0.000107005	0.0104492	ENSCAFT00000029859	936	O14732	sp_human	Complete Putative	6e-180	94.55	288	312	W2: There is no M at the beginning, Selected protein is the only available option,	1	1	936	32	288	sp=Inositol monophosphatase 2 Homo sapiens (Human)	GO:0005737;GO:0005829;GO:0008934;GO:0052832;GO:0052833;GO:0046872;GO:0042803;GO:0006021;GO:0046855;GO:0043647;GO:0006796;GO:0046854;GO:0007165;GO:0044281	C:cytoplasm;C:cytosol;F:inositol monophosphate 1-phosphatase activity;F:inositol monophosphate 3-phosphatase activity;F:inositol monophosphate 4-phosphatase activity;F:metal ion binding;F:protein homodimerization activity;P:inositol biosynthetic process;P:inositol phosphate dephosphorylation;P:inositol phosphate metabolic process;P:phosphate-containing compound metabolic process;P:phosphatidylino…	hsa:3613	IPR020583;IPR020552;IPR000760;IPR020550	Inositol_monoP_metal-BS;Inositol_monoPase_Li-sen;Inositol_monophosphatase;Inositol_monophosphatase_CS	-
298	ENSCAFT00000029957	88.3587	1.11242	0.300873	3.69731	0.0002179	0.0162761	ENSCAFT00000029957	1614	P17342	sp_human	Complete Sure	0	94	541	538	Selected protein is the only available option,	1	1	1614	42	541	sp=Atrial natriuretic peptide receptor 3 Homo sapiens (Human)	GO:0070062;GO:0005887;GO:0008528;GO:0042562;GO:0016941;GO:0017046;GO:0007193;GO:0007194;GO:0048662;GO:0002158;GO:0030157;GO:0048015;GO:0007200;GO:0051000;GO:0035810;GO:0008217;GO:0033688;GO:0001501	C:extracellular vesicular exosome;C:integral component of plasma membrane;F:G-protein coupled peptide receptor activity;F:hormone binding;F:natriuretic peptide receptor activity;F:peptide hormone binding;P:adenylate cyclase-inhibiting G-protein coupled receptor signaling pathway;P:negative regulation of adenylate cyclase activity;P:negative regulation of smooth muscle cell proliferation;P:osteocl…	hsa:4883	IPR001828;IPR001170;IPR028082	ANF_lig-bd_rcpt;Ntpep_rcpt;Peripla_BP_I	-
299	ENSCAFT00000030055	1218.88	0.97616	0.302659	3.22528	0.0012585	0.0461129	ENSCAFT00000030055	891	Q13642-5	sp_human	Complete Sure	0	97.3	296	297	Selected protein is the only available option,	1	1	891	1	296	5 of Four and a half LIM domains protein 1 OS=Homo sapiens GN=FHL1	GO:0005737;GO:0005925;GO:0005634;GO:0005886;GO:0044325;GO:0008270;GO:0030154;GO:0007517;GO:0030308;GO:2000134;GO:0010972;GO:0009887;GO:0043268;GO:0003254;GO:1901016	C:cytoplasm;C:focal adhesion;C:nucleus;C:plasma membrane;F:ion channel binding;F:zinc ion binding;P:cell differentiation;P:muscle organ development;P:negative regulation of cell growth;P:negative regulation of G1/S transition of mitotic cell cycle;P:negative regulation of G2/M transition of mitotic cell cycle;P:organ morphogenesis;P:positive regulation of potassium ion transport;P:regulation of m…	hsa:2273	IPR001781	Znf_LIM	-
300	ENSCAFT00000030076	467.217	0.680529	0.21367	3.18496	0.00144775	0.0481196	ENSCAFT00000030076	2586	Q8IWC1	sp_human	Internal Sure	0	53.75	876	862	Distance to subject end: 0 aas, not enough to search stop codon Selected protein is the only available option,	1	13	2598	23	876	sp=MAP7 domain-containing protein 3 Homo sapiens (Human)	GO:0005813;GO:0005737;GO:0016020;GO:0005874;GO:0005634;GO:0000226	C:centrosome;C:cytoplasm;C:membrane;C:microtubule;C:nucleus;P:microtubule cytoskeleton organization	hsa:79649	IPR008604	MAP7	-
301	ENSCAFT00000030181	1029.62	-0.599336	0.154061	-3.89026	0.000100138	0.0100049	ENSCAFT00000030181	1788	Q9ULV0	sp_human	N_terminal Putative	0	94.13	1848	596	W2: There is no M at the beginning, Distance to subject end: 1256 aas, not enough to search stop codon your sequence is shorter than subject: 596 - 1848 Selected protein is the only available option, Selected protein is the only available option,	1	1	1788	6	584	sp=Unconventional myosin-Vb Homo sapiens (Human)	GO:0045179;GO:0030659;GO:0070062;GO:0016459;GO:0043234;GO:0005524;GO:0000146;GO:0017137;GO:0032439;GO:0008152;GO:0015031;GO:0055085;GO:0016192;GO:0006833	C:apical cortex;C:cytoplasmic vesicle membrane;C:extracellular vesicular exosome;C:myosin complex;C:protein complex;F:ATP binding;F:microfilament motor activity;F:Rab GTPase binding;P:endosome localization;P:metabolic process;P:protein transport;P:transmembrane transport;P:vesicle-mediated transport;P:water transport	hsa:4645	IPR018444;IPR002710;IPR000048;IPR001609;IPR027417	Dil_domain;Dilute;IQ_motif_EF-hand-BS;Myosin_head_motor_dom;P-loop_NTPase	-
302	ENSCAFT00000030248	19794.2	-1.01604	0.271003	-3.7492	0.000177402	0.0145693	ENSCAFT00000030248	NA	NA	NA	NA	NA	NA	NA	NA	NA	NA	NA	NA	NA	NA	NA	NA	NA	NA	NA	NA	NA	NA	NA	NA
303	ENSCAFT00000030283	48.3077	1.34823	0.39887	3.38013	0.000724516	0.0349685	ENSCAFT00000030283	528	Q8IXB3	sp_human	N_terminal Sure	9e-40	77.46	177	176	Distance to subject end: 1 aas, not enough to search stop codon Selected protein is the only available option, Selected protein is the only available option,	1	1	528	1	173	sp=Tumor suppressor candidate 5 Homo sapiens (Human)	GO:0016021;GO:0009607	C:integral component of membrane;P:response to biotic stimulus	hsa:286753	IPR007593	CD225/Dispanin_fam	-
304	ENSCAFT00000030382	117.18	1.29946	0.380734	3.41304	0.00064242	0.0326116	ENSCAFT00000030382	648	Q8N5W9	sp_human	Complete Sure	0	85.58	0	216	Selected protein is the only available option,	1	1	648	1	214	sp=Protein FAM101B Homo sapiens (Human)	GO:0015629;GO:0031005;GO:0030036;GO:0001837	C:actin cytoskeleton;F:filamin binding;P:actin cytoskeleton organization;P:epithelial to mesenchymal transition	hsa:359845	IPR028215	FAM101	-
305	ENSCAFT00000030710	185.174	1.39459	0.340604	4.09445	4.23167e-05	0.00587394	ENSCAFT00000030710	936	P45381	sp_human	Complete Sure	0	89.78	313	312	Selected protein is the only available option,	1	1	936	1	313	sp=Aspartoacylase Homo sapiens (Human)	GO:0005737;GO:0070062;GO:0005634;GO:0004046;GO:0019807;GO:0016788;GO:0046872;GO:0006533;GO:0022010;GO:0048714	C:cytoplasm;C:extracellular vesicular exosome;C:nucleus;F:aminoacylase activity;F:aspartoacylase activity;F:hydrolase activity, acting on ester bonds;F:metal ion binding;P:aspartate catabolic process;P:central nervous system myelination;P:positive regulation of oligodendrocyte differentiation	hsa:443	IPR016708;IPR007036	Aspartoacylase;Aste_AspA	EC:3.5.1.15
306	ENSCAFT00000030896	35.1228	1.13756	0.318382	3.57293	0.000353007	0.0224181	ENSCAFT00000030896	789	Q6X4W1-2	sp_human	N_terminal Sure	9e-150	91.88	528	263	Unexpected STOP codon at 3' end. Distance to subject end: 269 aas, your sequence is shorter than subject: 263 - 528 Selected protein is the only available option,	1	1	789	29	258	2 of NMDA receptor synaptonuclear signaling and neuronal migration factor OS=Homo sapiens GN=NSMF	GO:0097440;GO:0030054;GO:0030863;GO:0005737;GO:0030425;GO:0016020;GO:0043005;GO:0005635;GO:0005719;GO:0016363;GO:0031965;GO:0005634;GO:0043204;GO:0014069;GO:0045211;GO:0045202;GO:0048306;GO:0071230;GO:0071257;GO:0071371;GO:2001224;GO:0035307;GO:0048814;GO:0043523;GO:0048168	C:apical dendrite;C:cell junction;C:cortical cytoskeleton;C:cytoplasm;C:dendrite;C:membrane;C:neuron projection;C:nuclear envelope;C:nuclear euchromatin;C:nuclear matrix;C:nuclear membrane;C:nucleus;C:perikaryon;C:postsynaptic density;C:postsynaptic membrane;C:synapse;F:calcium-dependent protein binding;P:cellular response to amino acid stimulus;P:cellular response to electrical stimulus;P:cellul…	hsa:26012	-	-	-
307	ENSCAFT00000030992	353.631	-0.671238	0.190793	-3.51815	0.000434559	0.0254347	ENSCAFT00000030992	1065	Q6PJ21	sp_human	Complete Sure	0	87.39	355	355	Selected protein is the only available option,	1	1	1065	1	355	sp=SPRY domain-containing SOCS box protein 3 Homo sapiens (Human)	GO:0035556;GO:0016567	P:intracellular signal transduction;P:protein ubiquitination	hsa:90864	IPR001870;IPR013320;IPR001496;IPR003877	B30.2/SPRY;ConA-like_dom;SOCS_C;SPRY_dom	-
308	ENSCAFT00000031109	496.158	0.783032	0.239531	3.26902	0.00107922	0.0422476	ENSCAFT00000031109	825	O15120	sp_human	Complete Sure	3e-154	77.66	278	275	Selected protein is the only available option,	1	1	825	1	273	sp=1-acyl-sn-glycerol-3-phosphate acyltransferase beta Homo sapiens (Human)	GO:0005783;GO:0005789;GO:0016021;GO:0003841;GO:0016024;GO:0044255;GO:0008544;GO:0046474;GO:0006654;GO:0006644;GO:0001819;GO:0001961;GO:0044281;GO:0019432	C:endoplasmic reticulum;C:endoplasmic reticulum membrane;C:integral component of membrane;F:1-acylglycerol-3-phosphate O-acyltransferase activity;P:CDP-diacylglycerol biosynthetic process;P:cellular lipid metabolic process;P:epidermis development;P:glycerophospholipid biosynthetic process;P:phosphatidic acid biosynthetic process;P:phospholipid metabolic process;P:positive regulation of cytokine p…	hsa:10555	IPR004552;IPR002123	AGP_acyltrans;Plipid/glycerol_acylTrfase	EC:2.3.1.51
309	ENSCAFT00000031203	837.647	0.9498	0.231011	4.1115	3.93098e-05	0.005657	ENSCAFT00000031203	7032	P00451	sp_human	Complete Sure	0	76.7	2351	2344	Selected protein is the only available option,	1	1	7032	1	2348	sp=Coagulation factor VIII Homo sapiens (Human)	GO:0005576;GO:0005615;GO:0005886;GO:0031093;GO:0005507;GO:0016491;GO:0004252;GO:0006953;GO:0007596;GO:0007597;GO:0007155;GO:0030168;GO:0002576	C:extracellular region;C:extracellular space;C:plasma membrane;C:platelet alpha granule lumen;F:copper ion binding;F:oxidoreductase activity;F:serine-type endopeptidase activity;P:acute-phase response;P:blood coagulation;P:blood coagulation, intrinsic pathway;P:cell adhesion;P:platelet activation;P:platelet degranulation	hsa:2157	IPR000421;IPR001117;IPR011706;IPR011707;IPR002355;IPR008972;IPR024715;IPR014707;IPR008979	Coagulation_fac_5/8-C_type_dom;Cu-oxidase;Cu-oxidase_2;Cu-oxidase_3;Cu_oxidase_Cu_BS;Cupredoxin;Factor_5/8;Factor_8;Galactose-bd-like	-
310	ENSCAFT00000031221	192.663	0.627791	0.173195	3.62475	0.000289236	0.0196459	ENSCAFT00000031221	1266	Q9NVH6-7	sp_human	Complete Sure	0	97.73	353	354	Selected protein is hit number 3 in blast result,	1	205	1266	1	353	7 of Trimethyllysine dioxygenase, mitochondrial OS=Homo sapiens GN=TMLHE	GO:0005759;GO:0005739;GO:0005506;GO:0031418;GO:0016702;GO:0050353;GO:0045329;GO:0034641;GO:0051354;GO:0055114;GO:0044281	C:mitochondrial matrix;C:mitochondrion;F:iron ion binding;F:L-ascorbic acid binding;F:oxidoreductase activity, acting on single donors with incorporation of molecular oxygen, incorporation of two atoms of oxygen;F:trimethyllysine dioxygenase activity;P:carnitine biosynthetic process;P:cellular nitrogen compound metabolic process;P:negative regulation of oxidoreductase activity;P:oxidation-reducti…	hsa:55217	IPR010376;IPR003819;IPR012776	DUF971;Taurine_dOase;Trimethyllysine_dOase	EC:1.14.11.8
311	ENSCAFT00000031485	918.346	-0.600604	0.177479	-3.38409	0.000714154	0.034661	ENSCAFT00000031485	3936	O95155	sp_human	N_terminal Sure	0	94.59	1302	1312	Distance to subject end: 0 aas, not enough to search stop codon Selected protein is the only available option, Selected protein is the only available option,	1	1	3936	1	1302	sp=Ubiquitin conjugation factor E4 B {ECO:0000305} Homo sapiens (Human)	GO:0005737;GO:0000151;GO:0019899;GO:0034450;GO:0008626;GO:0043161;GO:0042787;GO:0009411	C:cytoplasm;C:ubiquitin ligase complex;F:enzyme binding;F:ubiquitin-ubiquitin ligase activity;P:granzyme-mediated apoptotic signaling pathway;P:proteasome-mediated ubiquitin-dependent protein catabolic process;P:protein ubiquitination involved in ubiquitin-dependent protein catabolic process;P:response to UV	hsa:10277	IPR019474;IPR003613;IPR013083	Ub_conjug_fac_E4_core;Ubox_domain;Znf_RING/FYVE/PHD	EC:6.3.2.-
312	ENSCAFT00000031718	398.094	-0.755566	0.187246	-4.03516	5.4565e-05	0.00680826	ENSCAFT00000031718	1233	O60268	sp_human	Complete Sure	0	89.78	411	411	Selected protein is the only available option,	1	1	1233	1	411	sp=Uncharacterized protein KIAA0513 Homo sapiens (Human)	GO:0005737	C:cytoplasm	hsa:9764	-	-	-
313	ENSCAFT00000031806	256.163	1.24806	0.359458	3.47206	0.000516474	0.0285255	ENSCAFT00000031806	4968	D3DT71	sp_human	C_terminal Sure	0	97.33	1767	1656	ERROR#3, Sequence has a lot of errors or reference protein is too different Separated hits, possible frame ERROR between 1149 and 1756, and possible frame ERROR between 2166 and 2557, and possible frame ERROR between 2640 and 2917, and possible frame ERROR between 3099 and 3730, your sequence is shorter than subject: 1656 - 1690 Selected protein is the only available option, ERROR#3, Sequence has…	1	3730	4965	1356	1767	sp=Collagen, type XI, alpha 1, isoform CRA_b {ECO:0000313|EMBL:EAW72913.1} Homo sapiens (Human)	-	-	-	-	-	-	-	-	-
314	ENSCAFT00000031809	386.561	1.3314	0.344818	3.86116	0.000112849	0.0108598	ENSCAFT00000031809	5418	P12107	sp_human	Complete Putative	0	91.48	1806	1806	ERROR#3, Sequence has a lot of errors or reference protein is too different Separated hits, possible frame ERROR between 1599 and 2206, and possible frame ERROR between 2616 and 3007, and possible frame ERROR between 3090 and 3367, and possible frame ERROR between 3549 and 4180, W2: There is no M at the beginning, Selected protein is hit number 1 in blast result,	1	1	5418	7	1806	sp=Collagen alpha-1(XI) chain Homo sapiens (Human)	GO:0005592;GO:0005788;GO:0005576;GO:0050840;GO:0005201;GO:0046872;GO:0030674;GO:0001502;GO:0002063;GO:0030574;GO:0030199;GO:0050910;GO:0048704;GO:0035987;GO:0022617;GO:0030198;GO:0042472;GO:0006029;GO:0007605;GO:0035989;GO:0055010;GO:0007601	C:collagen type XI trimer;C:endoplasmic reticulum lumen;C:extracellular region;F:extracellular matrix binding;F:extracellular matrix structural constituent;F:metal ion binding;F:protein binding, bridging;P:cartilage condensation;P:chondrocyte development;P:collagen catabolic process;P:collagen fibril organization;P:detection of mechanical stimulus involved in sensory perception of sound;P:embryon…	hsa:1301	IPR008160;IPR013320;IPR000885;IPR001791	Collagen;ConA-like_dom;Fib_collagen_C;Laminin_G	-
315	ENSCAFT00000031878	55.3944	2.05213	0.392184	5.23258	1.67165e-07	0.000119188	ENSCAFT00000031878	591	O75596	sp_human	Complete Sure	1e-124	90.31	197	197	Selected protein is the only available option,	1	1	591	1	196	sp=C-type lectin domain family 3 member A Homo sapiens (Human)	GO:0005576;GO:0030246;GO:0001501	C:extracellular region;F:carbohydrate binding;P:skeletal system development	hsa:10143	IPR001304;IPR016186;IPR018378;IPR016187	C-type_lectin;C-type_lectin-like;C-type_lectin_CS;C-type_lectin_fold	-
316	ENSCAFT00000032021	68.6338	-0.838276	0.25542	-3.28195	0.00103091	0.0415936	ENSCAFT00000032021	NA	NA	NA	NA	NA	NA	NA	NA	NA	NA	NA	NA	NA	NA	NA	NA	NA	NA	NA	NA	NA	NA	NA	NA
317	ENSCAFT00000032327	42.7433	1.27601	0.369999	3.44869	0.00056331	0.0299528	ENSCAFT00000032327	1629	Q8IZK6-2	sp_human	Complete Sure	0	91.26	538	536	Selected protein is hit number 2 in blast result,	1	22	1629	1	538	2 of Mucolipin-2 OS=Homo sapiens GN=MCOLN2	GO:0016021;GO:0005886;GO:0070588;GO:0034220;GO:0055085	C:integral component of membrane;C:plasma membrane;P:calcium ion transmembrane transport;P:ion transmembrane transport;P:transmembrane transport	hsa:255231	IPR013122	PKD1_2_channel	-
318	ENSCAFT00000032470	727.249	0.648122	0.167142	3.87768	0.000105458	0.0104039	ENSCAFT00000032470	561	Q13951-2	sp_human	N_terminal Sure	1e-102	89.84	187	187	Distance to subject end: 0 aas, not enough to search stop codon Selected protein is the only available option, Selected protein is the only available option,	1	1	561	1	187	2 of Core-binding factor subunit beta OS=Homo sapiens GN=CBFB	GO:0016020;GO:0005634;GO:0003677;GO:0003700;GO:0003713;GO:0048469;GO:0060216;GO:0030098;GO:0030099;GO:0001649;GO:0045944;GO:0006366	C:membrane;C:nucleus;F:DNA binding;F:sequence-specific DNA binding transcription factor activity;F:transcription coactivator activity;P:cell maturation;P:definitive hemopoiesis;P:lymphocyte differentiation;P:myeloid cell differentiation;P:osteoblast differentiation;P:positive regulation of transcription from RNA polymerase II promoter;P:transcription from RNA polymerase II promoter	hsa:865	IPR003417	CBF_beta	-
319	ENSCAFT00000032492	64.4814	1.52033	0.398731	3.81292	0.000137333	0.0122236	ENSCAFT00000032492	3402	Q5RHP9	sp_human	N_terminal Sure	0	78.44	1530	1134	Distance to subject end: 396 aas, not enough to search stop codon your sequence is shorter than subject: 1134 - 1530 Selected protein is the only available option, Selected protein is the only available option,	1	1	3402	1	718	sp=Glutamate-rich protein 3 Homo sapiens (Human)	-	-	hsa:127254	IPR027962	DUF4590	-
[truncated: 132 more rows]

## Sheet: AD vs He, in common
	Ensembl Transcript ID	Ensembl Gene ID	Associated Gene Name	logFC	logCPM	PValue	FDR	fasta_length	Subject_id	db_name	Status	e_value	p_ident	s_length	protein_length	frame	ORF_start	ORF_end	s_start	s_end	Description	go_id	go_description	kegg_id	interpro_id	interpro_description	ec_id
1	ENSCAFT00000000084	ENSCAFG00000023362	SERPINB11	2.28764	4.64085	0.000236282	0.0301814	1194	Q96P15	sp_human	Complete Sure	0	81.38	392	398	1	1	1194	1	392	sp=Serpin B11 Homo sapiens (Human)	GO:0005737;GO:0005615;GO:0004867;GO:0010951;GO:0030162	C:cytoplasm;C:extracellular space;F:serine-type endopeptidase inhibitor activity;P:negative regulation of endopeptidase activity;P:regulation of proteolysis	-	IPR023795;IPR023796;IPR000215	Serpin_CS;Serpin_dom;Serpin_fam	-
[truncated: 148 more rows]

## Sheet: biological functions
Biological functions
Category	Function	Function Annotation	p-value	Activation z-score	Molecules	# Molecules
[truncated: 1,181 more rows]

## Sheet: pathways
Ingenuity Canonical Pathways	-log(p-value)		Ratio	z-score	Molecules
Angiopoietin Signaling	4.23		0.0633	NaN	AKT3,KLB,ANGPT1,GRB14,TEK
[truncated: 248 more rows]
